# Supplementary material for: Structure and predictors of in-hospital nursing care leading to reduction in early readmission among patients with schizophrenia in Japan: A cross-sectional study
Source: PLoS One. 2021 Apr 30;16(4):e0250771. doi: 10.1371/journal.pone.0250771 (PMC8087037; doi:10.1371/journal.pone.0250771)
Supplement: S1 Dataset — (XLSX) [file pone.0250771.s001.xlsx]

## Sheet: S1_Dataset
ID	Valid_answer	Hosptal_establishment	Dummy_HE_Public_vs_Private	Dummy_HE_Nonprofit_vs_Private	Primary_nusing	Predischarge_conference	Participation_of_famiry_in_PC	Dummy_No_PF_in_PC_vs_Not_holding_PC	Dummy_Yes_PF_in_PC_vs_Not_holding_PC	Paticipation_of_multidisciplinary_in_PC	Dummy_Hospital_staff_PM_in_PC_vs_Not_holding_PC	Dummy_community_hospital_PM_in_PC_vs_Not_holding_PC	Gender	Certified_nurses	Certified_nurse_specialist	CN_and_CNS	Home_visiting_nurses	Psychiatric_outpatient_care	Psychiatric_experience_years	Psychiatric_experience_months	Psychiatric_experience_total	Psychiatric_experience_3_groups	Dummy_PE_5_to_15_vs‎_less_than_5_years	Dummy_PE_more_than_15_vs‎_less_than_5_years	Somatic_care_wards	Educational_level‎	Dummy_EL_Bachelor_vs_Diploma	Dummy_EL_Master_vs_Diploma	Excluded_Ⅰ1	Excluded_Ⅰ2	Excluded_Ⅰ3	Ⅰ4	Ⅰ5	Ⅰ6	Ⅰ7	Ⅰ8	Ⅰ9	Ⅰ10	Ⅰ11	Ⅰ12	Ⅰ13	Ⅰ14	Ⅰ15	Ⅰ16	Ⅰ17	Ⅰ18	Excluded_Ⅰ19	Excluded_Ⅰ20	Ⅰ21
1	1	3	0	0	1	1	1	1	0	1	1	0	1	1	1	0	0	0	6	4	6.33333	2	1	0	1	1	0	0	3	3	3	3	3	3	3	3	3	3	3	3	3	3	3	3	3	3	3	3	3
2	1	3	0	0	0	1	1	1	0	2	0	1	1	1	1	0	0	0	5	5	5.41667	2	1	0	1	1	0	0	5	5	3	5	5	5	5	5	5	4	4	3	4	4	5	4	4	3	3	3	5
3	1	3	0	0	0	1	2	0	1	2	0	1	0	1	1	0	1	0	10	6	10.5	2	1	0	0	1	0	0	3	3	4	3	4	3	4	3	3	4	4	3	4	3	4	4	4	4	4	3	4
4	1	3	0	0	0	1	1	1	0	1	1	0	0	1	1	0	0	0	14	10	14.8333	2	1	0	1	1	0	0	3	3	4	4	3	4	4	3	3	3	4	4	3	3	4	4	3	3	3	3	3
5	1	3	0	0	0	1	2	0	1	1	1	0	1	1	1	0	0	0	20	0	20	3	0	1	1	1	0	0	4	4	4	5	5	4	4	4	5	5	5	5	3	4	5	5	5	5	5	4	5
6	1	3	0	0	0	1	1	1	0	2	0	1	1	1	1	0	0	0	10	0	10	2	1	0	1	1	0	0	3	3	4	3	3	3	3	3	3	3	3	3	3	3	3	4	4	4	4	3	3
7	1	3	0	0	0	1	1	1	0	1	1	0	0	1	1	0	0	0	0	5	0.416667	1	0	0	1	2	1	0	3	4	3	4	4	4	4	3	4	4	4	4	3	3	3	4	3	3	3	3	3
8	1	3	0	0	0	1	1	1	0	1	1	0	0	1	1	0	0	0	9	9	9.75	2	1	0	1	2	1	0	3	3	3	3	2	3	3	3	3	3	4	3	3	3	3	3	3	3	3	3	4
9	1	3	0	0	0	1	1	1	0	1	1	0	0	1	1	0	0	0	14	3	14.25	2	1	0	0	2	1	0	3	2	3	3	4	3	3	3	4	2	3	4	3	3	2	3	3	4	3	3	3
10	1	3	0	0	0	1	1	1	0	1	1	0	0	1	1	0	0	0	7	0	7	2	1	0	1	2	1	0	3	3	3	3	3	3	4	3	2	3	4	4	4	4	3	3	3	3	3	3	4
11	1	3	0	0	0	1	2	0	1	1	1	0	0	1	1	0	0	0	2	10	2.83333	1	0	0	0	1	0	0	4	3	4	3	4	4	4	3	4	4	4	3	4	3	4	4	4	3	4	3	3
12	1	3	0	0	0	1	2	0	1	1	1	0	1	1	1	0	0	0	2	7	2.58333	1	0	0	1	2	1	0	2	3	4	3	5	4	4	2	4	3	4	3	2	2	2	2	2	2	4	2	4
13	1	3	0	0	0	1	2	0	1	1	1	0	0	1	1	0	0	0	8	10	8.83333	2	1	0	0	1	0	0	3	3	3	3	3	3	3	4	4	3	3	3	4	3	4	4	3	4	4	4	3
14	1	3	0	0	0	1	1	1	0	1	1	0	1	1	1	0	0	0	23	1	23.0833	3	0	1	1	1	0	0	4	4	3	4	5	5	5	5	3	4	4	5	5	3	4	4	4	4	4	4	4
15	1	3	0	0	0	1	1	1	0	2	0	1	0	1	1	0	0	0	7	11	7.91667	2	1	0	1	1	0	0	3	3	4	4	3	4	3	4	3	4	4	4	2	5	4	4	2	3	4	3	3
16	1	3	0	0	0	1	1	1	0	2	0	1	1	2	1	1	1	0	13	0	13	2	1	0	1	1	0	0	5	4	4	4	5	4	4	4	4	4	5	3	3	3	4	3	4	4	4	3	4
17	1	3	0	0	0	1	2	0	1	1	1	0	1	1	1	0	0	1	37	0	37	3	0	1	1	1	0	0	4	4	4	5	4	4	3	3	3	3	3	3	3	3	3	3	3	3	4	3	3
18	1	3	0	0	0	1	1	1	0	1	1	0	0	1	1	0	0	0	2	10	2.83333	1	0	0	0	1	0	0	2	2	3	3	3	3	2	3	2	4	2	4	2	3	3	2	2	2	3	2	3
19	1	3	0	0	0	1	2	0	1	2	0	1	1	1	1	0	0	0	13	0	13	2	1	0	1	1	0	0	3	3	3	3	4	4	3	3	3	3	3	3	3	3	3	3	3	4	3	3	3
20	1	3	0	0	0	1	1	1	0	1	1	0	1	1	1	0	0	0	6	11	6.91667	2	1	0	1	1	0	0	3	3	3	3	4	4	4	3	3	4	3	3	3	4	4	3	4	4	3	3	4
21	1	3	0	0	0	1	1	1	0	1	1	0	1	1	1	0	1	0	31	10	31.8333	3	0	1	0	1	0	0	4	4	4	4	4	4	4	3	4	4	3	3	3	3	4	4	2	3	4	3	3
22	1	3	0	0	0	1	1	1	0	1	1	0	1	1	1	0	0	0	9	11	9.91667	2	1	0	1	1	0	0	3	4	4	4	4	2	3	3	2	4	4	5	2	3	4	3	4	3	4	3	4
23	1	3	0	0	0	1	1	1	0	1	1	0	1	1	1	0	1	0	22	0	22	3	0	1	1	1	0	0	3	3	3	3	2	3	3	4	4	3	3	3	3	3	3	3	3	3	3	3	3
24	1	3	0	0	0	1	1	1	0	2	0	1	1	1	1	0	0	0	7	7	7.58333	2	1	0	0	1	0	0	3	3	4	4	4	3	4	3	3	3	3	3	2	2	2	2	2	3	3	3	3
25	1	3	0	0	0	1	1	1	0	1	1	0	1	1	1	0	1	0	2	0	2	1	0	0	1	1	0	0	3	3	4	4	3	3	3	3	3	4	4	3	3	3	3	3	3	3	3	3	3
26	1	3	0	0	0	1	2	0	1	1	1	0	1	1	1	0	1	0	14	3	14.25	2	1	0	1	1	0	0	5	5	5	5	4	5	5	5	5	5	5	4	5	5	5	5	5	5	5	5	5
27	1	3	0	0	0	1	1	1	0	1	1	0	1	1	1	0	0	0	18	7	18.5833	3	0	1	1	1	0	0	3	4	4	4	4	4	3	4	4	4	3	4	4	4	4	3	4	4	3	3	3
28	1	3	0	0	0	1	2	0	1	1	1	0	1	1	1	0	0	0	17	10	17.8333	3	0	1	0	1	0	0	5	4	4	5	5	4	4	4	4	4	4	4	4	3	3	3	3	3	3	3	4
29	1	3	0	0	0	1	1	1	0	1	1	0	1	1	1	0	0	0	2	2	2.16667	1	0	0	1	1	0	0	3	3	4	4	4	3	3	4	4	4	4	2	3	3	3	3	3	3	3	4	4
30	1	3	0	0	0	1	1	1	0	1	1	0	1	1	1	0	0	0	2	7	2.58333	1	0	0	1	1	0	0	3	3	3	3	3	3	4	4	4	4	4	4	3	3	3	4	4	4	3	3	3
31	1	3	0	0	0	1	1	1	0	1	1	0	1	1	1	0	0	0	8	0	8	2	1	0	1	2	1	0	3	3	3	3	4	3	2	4	3	4	4	4	4	4	4	4	4	4	4	3	4
32	1	3	0	0	0	1	2	0	1	2	0	1	0	1	1	0	0	0	22	11	22.9167	3	0	1	0	1	0	0	4	4	4	5	5	5	4	4	5	5	4	4	4	4	4	4	4	4	3	4	4
33	1	3	0	0	0	1	1	1	0	1	1	0	1	1	1	0	0	0	12	9	12.75	2	1	0	1	1	0	0	3	3	3	3	4	4	4	4	4	4	4	3	3	3	4	4	4	4	4	3	4
34	1	3	0	0	1	1	2	0	1	2	0	1	1	1	1	0	1	0	11	7	11.5833	2	1	0	1	1	0	0	4	4	4	4	5	4	4	4	3	3	4	4	4	4	4	4	4	4	4	3	4
35	1	3	0	0	1	1	2	0	1	2	0	1	0	1	1	0	0	0	13	10	13.8333	2	1	0	0	1	0	0	5	5	4	5	5	5	5	5	5	5	5	5	5	4	5	5	5	3	3	2	4
36	1	3	0	0	1	1	2	0	1	1	1	0	0	1	1	0	0	0	4	10	4.83333	1	0	0	0	1	0	0	5	5	5	5	5	5	5	5	5	5	5	5	5	5	5	5	5	5	5	5	5
37	1	3	0	0	1	1	2	0	1	2	0	1	0	1	1	0	1	0	5	10	5.83333	2	1	0	0	1	0	0	4	4	4	4	4	4	3	4	4	4	4	4	4	4	4	4	4	4	4	4	4
38	1	3	0	0	1	1	2	0	1	2	0	1	0	1	1	0	0	0	11	10	11.8333	2	1	0	0	1	0	0	4	4	4	4	3	4	4	4	5	5	5	4	4	4	4	4	3	4	4	4	4
39	1	3	0	0	1	1	2	0	1	2	0	1	1	1	1	0	1	0	8	10	8.83333	2	1	0	0	1	0	0	5	4	3	5	4	4	4	5	4	5	4	5	4	4	4	4	4	5	4	3	3
40	1	3	0	0	1	1	2	0	1	2	0	1	1	1	1	0	0	0	7	10	7.83333	2	1	0	0	2	1	0	5	5	5	5	5	5	5	5	5	5	5	5	5	5	5	5	5	5	5	5	5
41	1	3	0	0	1	1	2	0	1	2	0	1	1	1	1	0	0	0	9	2	9.16667	2	1	0	1	1	0	0	3	4	3	4	4	4	4	4	4	4	4	3	3	3	4	4	3	3	3	4	4
42	1	3	0	0	1	1	2	0	1	2	0	1	1	1	1	0	0	0	5	10	5.83333	2	1	0	0	1	0	0	4	4	4	4	4	3	3	4	4	4	3	4	4	4	4	4	4	4	4	4	4
43	1	3	0	0	1	1	2	0	1	2	0	1	0	1	1	0	0	0	11	0	11	2	1	0	0	1	0	0	4	4	4	4	4	3	4	4	4	3	4	4	4	4	4	4	3	4	4	4	3
44	1	3	0	0	1	1	2	0	1	2	0	1	0	1	1	0	0	0	1	10	1.83333	1	0	0	0	1	0	0	3	4	4	4	4	4	4	4	3	4	4	4	3	3	4	4	4	4	4	4	4
45	1	3	0	0	1	1	2	0	1	2	0	1	1	1	1	0	0	0	11	3	11.25	2	1	0	1	1	0	0	4	4	2	4	4	4	4	4	4	4	4	4	3	4	4	4	4	4	4	4	4
46	1	3	0	0	1	1	2	0	1	2	0	1	0	1	1	0	0	0	12	10	12.8333	2	1	0	1	1	0	0	5	5	4	5	5	5	5	4	5	4	4	4	4	3	5	4	4	3	3	2	4
47	1	3	0	0	1	1	2	0	1	2	0	1	0	1	1	0	0	0	4	2	4.16667	1	0	0	0	2	1	0	5	5	5	5	5	5	5	5	5	5	5	5	5	5	5	5	5	5	5	5	5
48	1	3	0	0	1	1	2	0	1	2	0	1	1	1	1	0	0	0	0	8	0.666667	1	0	0	1	2	1	0	4	3	4	4	4	4	4	5	3	4	3	3	4	3	4	4	4	3	4	3	3
49	1	3	0	0	1	1	2	0	1	2	0	1	0	1	1	0	0	0	4	9	4.75	1	0	0	1	2	1	0	4	5	4	5	3	4	5	4	4	5	5	3	4	5	5	3	4	5	5	4	4
50	1	3	0	0	1	1	2	0	1	2	0	1	0	1	1	0	0	0	2	10	2.83333	1	0	0	1	2	1	0	3	5	5	4	5	3	3	5	5	4	4	5	3	5	4	5	4	5	5	3	5
51	1	3	0	0	1	1	2	0	1	2	0	1	1	1	1	0	0	0	10	9	10.75	2	1	0	1	1	0	0	3	3	1	5	5	4	3	5	5	5	5	4	3	5	5	5	5	5	5	3	5
52	1	3	0	0	0	1	2	0	1	2	0	1	0	1	1	0	0	0	6	0	6	2	1	0	0	1	0	0	3	3	4	4	4	3	3	2	4	3	4	4	2	3	3	4	2	3	3	3	4
53	1	3	0	0	0	1	2	0	1	1	1	0	0	1	1	0	0	0	6	0	6	2	1	0	0	1	0	0	4	4	3	4	4	3	3	3	3	4	4	3	4	4	4	4	4	3	4	4	4
54	1	3	0	0	0	1	2	0	1	2	0	1	0	1	1	0	1	0	12	0	12	2	1	0	0	1	0	0	3	3	3	3	4	3	2	3	2	3	4	2	3	3	4	2	3	3	3	3	3
55	1	3	0	0	0	1	2	0	1	1	1	0	1	1	1	0	0	0	1	0	1	1	0	0	1	1	0	0	3	3	2	3	2	2	2	3	2	3	4	3	3	3	3	3	3	3	4	2	2
56	1	3	0	0	1	1	2	0	1	2	0	1	1	1	1	0	0	0	17	1	17.0833	3	0	1	1	1	0	0	4	4	3	4	4	4	4	4	4	4	4	4	4	4	4	4	4	4	3	3	3
57	1	3	0	0	1	1	2	0	1	2	0	1	1	1	1	0	0	0	6	0	6	2	1	0	0	1	0	0	3	2	3	4	2	3	4	3	3	3	2	4	3	3	3	3	3	4	4	2	3
58	1	1	1	0	1	1	2	0	1	2	0	1	0	1	1	0	1	0	5	11	5.91667	2	1	0	0	1	0	0	5	5	4	4	3	4	4	5	4	3	4	4	3	3	5	4	4	4	2	2	5
59	1	1	1	0	1	0	0	0	0	0	0	0	1	1	1	0	0	1	22	5	22.4167	3	0	1	1	1	0	0	5	5	4	5	5	5	5	5	4	4	4	4	3	3	3	3	3	3	3	4	5
60	1	1	1	0	0	0	0	0	0	0	0	0	1	1	1	0	0	0	12	0	12	2	1	0	1	3	0	1	5	5	2	5	5	5	5	4	4	5	5	4	4	5	5	5	4	3	4	5	5
61	1	1	1	0	1	1	2	0	1	1	1	0	0	1	1	0	1	0	22	0	22	3	0	1	1	1	0	0	4	4	4	3	4	4	4	4	3	4	4	4	4	4	4	4	4	4	4	4	4
62	1	1	1	0	1	0	0	0	0	0	0	0	0	1	1	0	0	0	13	5	13.4167	2	1	0	1	1	0	0	4	3	3	4	4	4	4	5	4	5	5	5	4	5	5	5	4	3	3	3	3
63	1	1	1	0	1	0	0	0	0	0	0	0	0	1	1	0	0	0	8	9	8.75	2	1	0	0	1	0	0	3	3	4	3	4	3	3	4	3	4	3	3	2	2	2	3	3	3	3	2	3
64	1	1	1	0	1	0	0	0	0	0	0	0	1	1	1	0	0	0	2	11	2.91667	1	0	0	1	1	0	0	3	3	3	4	4	3	3	3	3	3	3	3	3	3	3	3	3	3	3	3	3
65	1	1	1	0	1	1	1	1	0	1	1	0	1	1	1	0	0	0	8	10	8.83333	2	1	0	1	1	0	0	4	3	4	5	4	4	3	3	3	4	4	2	2	3	4	4	3	4	4	3	4
66	1	1	1	0	1	0	0	0	0	0	0	0	1	1	1	0	0	1	3	0	3	1	0	0	1	1	0	0	2	2	4	3	4	4	3	4	4	4	4	4	4	4	5	5	4	4	3	3	4
67	1	1	1	0	1	0	0	0	0	0	0	0	1	1	1	0	0	1	7	10	7.83333	2	1	0	1	1	0	0	4	4	3	4	4	4	4	3	3	4	4	4	3	4	4	4	2	4	4	4	4
68	1	1	1	0	1	1	1	1	0	1	1	0	1	1	1	0	0	0	16	8	16.6667	3	0	1	1	1	0	0	4	3	4	4	4	4	4	4	4	4	5	3	3	3	5	4	4	4	4	4	4
69	1	3	0	0	1	1	1	1	0	1	1	0	0	1	1	0	0	0	10	10	10.8333	2	1	0	1	2	1	0	3	2	3	4	4	3	3	4	3	3	4	4	3	3	3	4	3	3	4	4	4
70	1	3	0	0	1	1	1	1	0	1	1	0	1	1	1	0	0	0	8	10	8.83333	2	1	0	1	1	0	0	3	3	3	3	3	3	3	3	3	3	3	3	3	3	3	3	3	3	3	3	3
71	1	3	0	0	1	0	0	0	0	0	0	0	1	2	1	1	0	0	36	11	36.9167	3	0	1	1	1	0	0	4	5	2	4	5	5	4	5	5	5	5	5	5	5	5	5	4	4	5	5	4
72	1	3	0	0	1	1	2	0	1	1	1	0	1	2	1	1	0	0	13	6	13.5	2	1	0	0	1	0	0	5	4	5	5	3	3	4	4	4	5	4	4	3	4	4	4	3	4	3	4	4
73	1	3	0	0	1	1	2	0	1	1	1	0	1	1	1	0	0	0	16	1	16.0833	3	0	1	1	1	0	0	4	4	4	4	4	3	3	3	3	4	5	4	4	4	4	4	4	4	4	3	3
74	1	3	0	0	1	1	2	0	1	2	0	1	1	1	1	0	0	0	7	10	7.83333	2	1	0	1	1	0	0	4	4	4	4	4	4	3	3	4	4	4	4	4	4	4	4	3	4	4	4	3
75	1	3	0	0	1	1	2	0	1	2	0	1	1	1	1	0	1	0	10	7	10.5833	2	1	0	1	1	0	0	4	4	5	5	4	4	4	4	4	4	4	4	3	3	4	3	4	3	4	4	4
76	1	3	0	0	1	1	2	0	1	1	1	0	1	1	1	0	0	0	7	0	7	2	1	0	0	1	0	0	3	4	1	5	5	4	3	5	5	5	5	5	5	5	5	5	5	5	5	5	5
77	1	3	0	0	1	1	2	0	1	1	1	0	1	1	1	0	0	1	19	0	19	3	0	1	0	1	0	0	4	3	4	3	4	3	3	3	4	3	3	3	4	3	4	4	3	3	3	3	3
78	1	3	0	0	1	1	2	0	1	1	1	0	1	1	1	0	0	0	25	3	25.25	3	0	1	1	1	0	0	5	4	3	4	4	4	4	3	4	4	4	4	4	4	4	4	3	4	4	3	4
79	1	3	0	0	1	1	2	0	1	2	0	1	1	1	1	0	1	0	7	7	7.58333	2	1	0	1	1	0	0	3	3	4	4	4	3	4	3	3	4	4	4	3	4	4	4	4	4	4	4	4
80	1	1	1	0	0	1	2	0	1	2	0	1	0	1	1	0	0	1	23	10	23.8333	3	0	1	0	2	1	0	3	3	4	4	4	4	3	4	4	4	4	4	4	4	4	4	3	3	4	3	4
81	1	1	1	0	1	1	2	0	1	2	0	1	1	1	1	0	0	1	22	8	22.6667	3	0	1	1	2	1	0	5	4	4	5	4	4	4	5	5	4	4	4	4	4	5	4	4	4	5	5	4
82	1	1	1	0	1	1	2	0	1	2	0	1	0	1	1	0	0	0	3	10	3.83333	1	0	0	0	1	0	0	4	4	3	4	4	5	4	4	3	4	3	3	4	4	4	4	3	4	4	4	4
83	1	1	1	0	1	1	2	0	1	2	0	1	1	1	1	0	0	0	19	11	19.9167	3	0	1	1	1	0	0	3	3	4	2	4	4	3	3	2	2	3	4	3	3	4	3	3	3	2	4	4
84	1	1	1	0	1	1	1	1	0	1	1	0	0	1	1	0	0	0	9	10	9.83333	2	1	0	0	2	1	0	4	4	3	4	4	4	4	5	4	5	4	2	3	2	4	4	4	4	4	3	4
85	1	1	1	0	1	1	2	0	1	1	1	0	1	1	1	0	0	0	0	11	0.916667	1	0	0	0	1	0	0	4	4	3	4	3	4	4	3	4	3	3	4	3	3	4	4	4	4	4	4	4
86	1	1	1	0	1	1	2	0	1	1	1	0	1	1	1	0	1	1	10	1	10.0833	2	1	0	0	2	1	0	3	3	3	3	3	3	3	3	3	3	3	3	3	3	3	3	3	3	3	3	3
87	1	1	1	0	1	1	1	1	0	1	1	0	0	1	1	0	1	0	3	8	3.66667	1	0	0	1	1	0	0	3	3	4	3	4	4	3	3	3	3	3	3	3	3	3	3	3	4	3	3	3
88	1	1	1	0	1	1	2	0	1	1	1	0	0	1	1	0	0	0	10	10	10.8333	2	1	0	0	1	0	0	4	4	4	4	4	4	3	3	3	3	4	3	3	3	4	4	3	4	4	4	4
89	1	1	1	0	1	1	2	0	1	1	1	0	1	1	1	0	0	0	1	10	1.83333	1	0	0	0	1	0	0	4	4	4	4	4	4	4	2	4	4	4	4	4	4	5	4	4	4	4	5	4
90	1	1	1	0	1	0	0	0	0	0	0	0	0	2	1	1	1	0	17	11	17.9167	3	0	1	0	1	0	0	5	5	3	5	4	5	4	4	4	5	4	5	4	5	5	5	5	5	4	5	5
91	1	1	1	0	1	1	2	0	1	2	0	1	1	1	1	0	0	1	22	0	22	3	0	1	0	1	0	0	3	4	4	4	4	4	4	3	3	3	4	3	2	3	4	4	3	4	4	4	3
92	1	1	1	0	1	1	2	0	1	2	0	1	0	1	1	0	0	0	2	5	2.41667	1	0	0	1	1	0	0	4	4	3	4	4	4	4	4	4	3	4	4	4	4	4	4	4	4	5	4	4
93	1	1	1	0	1	1	2	0	1	2	0	1	0	1	1	0	0	0	1	10	1.83333	1	0	0	1	1	0	0	4	3	3	4	3	4	4	4	4	4	4	4	4	3	5	3	4	3	4	2	3
94	1	3	0	0	0	1	2	0	1	1	1	0	1	1	1	0	0	0	20	0	20	3	0	1	0	1	0	0	4	4	2	4	4	4	4	4	4	4	3	4	3	3	4	4	4	4	4	4	4
95	1	3	0	0	0	0	0	0	0	0	0	0	0	1	1	0	0	0	5	10	5.83333	2	1	0	0	2	1	0	3	4	4	5	5	4	4	4	4	4	5	4	3	3	4	4	3	4	5	4	4
96	1	3	0	0	0	1	1	1	0	1	1	0	1	1	1	0	0	0	4	5	4.41667	1	0	0	1	1	0	0	3	3	4	4	4	4	4	3	4	4	4	4	3	3	4	4	4	4	2	4	4
97	1	3	0	0	0	1	2	0	1	1	1	0	0	1	1	0	0	0	22	0	22	3	0	1	1	1	0	0	4	4	3	3	4	3	3	3	3	3	3	4	3	3	4	3	3	4	4	3	3
98	1	3	0	0	0	1	2	0	1	1	1	0	0	1	1	0	0	0	12	10	12.8333	2	1	0	0	1	0	0	3	4	4	5	4	4	4	4	4	4	4	4	4	4	4	4	4	4	4	4	4
99	1	3	0	0	0	0	0	0	0	0	0	0	0	1	1	0	0	0	12	11	12.9167	2	1	0	0	1	0	0	3	3	4	2	3	4	2	3	4	3	3	3	4	3	2	3	4	3	3	2	3
100	1	3	0	0	0	1	1	1	0	1	1	0	0	1	1	0	0	0	39	10	39.8333	3	0	1	0	1	0	0	4	4	3	4	4	3	4	4	4	4	4	4	3	4	4	3	4	4	4	3	4
101	1	3	0	0	0	1	1	1	0	1	1	0	1	1	1	0	0	0	12	10	12.8333	2	1	0	0	1	0	0	4	4	5	4	5	4	4	4	4	3	3	4	4	3	3	4	4	3	4	3	4
102	1	3	0	0	0	0	0	0	0	0	0	0	1	1	1	0	0	0	11	10	11.8333	2	1	0	0	1	0	0	5	4	5	4	5	5	4	5	5	5	4	4	4	4	5	5	5	5	4	4	4
103	1	3	0	0	0	0	0	0	0	0	0	0	0	1	1	0	0	0	10	9	10.75	2	1	0	0	1	0	0	3	3	4	3	3	3	3	4	3	3	3	3	3	3	4	3	3	3	4	3	3
104	1	3	0	0	0	0	0	0	0	0	0	0	1	1	1	0	0	0	0	11	0.916667	1	0	0	1	1	0	0	3	3	4	3	2	3	4	4	4	4	4	4	3	3	2	3	3	3	2	3	4
105	1	3	0	0	0	0	0	0	0	0	0	0	1	1	1	0	0	0	10	11	10.9167	2	1	0	1	1	0	0	4	4	4	4	4	4	4	3	4	4	3	2	3	3	3	3	4	4	4	4	4
106	1	3	0	0	0	1	2	0	1	1	1	0	1	1	1	0	0	0	9	10	9.83333	2	1	0	1	1	0	0	2	3	3	3	4	3	4	3	3	3	4	4	3	4	3	4	4	3	4	3	4
107	1	3	0	0	0	0	0	0	0	0	0	0	1	1	1	0	0	0	9	10	9.83333	2	1	0	0	1	0	0	4	3	3	5	5	5	4	4	4	4	4	5	5	5	5	5	5	5	5	3	4
108	1	3	0	0	0	0	0	0	0	0	0	0	0	1	1	0	0	0	12	10	12.8333	2	1	0	0	1	0	0	4	4	4	4	5	4	4	4	4	4	4	4	3	3	2	4	4	4	5	5	5
109	1	3	0	0	0	0	0	0	0	0	0	0	0	1	1	0	0	0	3	4	3.33333	1	0	0	1	2	1	0	2	2	4	3	3	3	3	3	3	3	4	3	2	3	3	3	2	2	3	3	3
110	1	3	0	0	0	0	0	0	0	0	0	0	1	1	1	0	0	0	5	10	5.83333	2	1	0	0	1	0	0	3	3	3	4	4	4	3	3	4	4	4	4	3	4	4	4	4	4	4	4	4
111	1	3	0	0	0	1	2	0	1	1	1	0	1	1	1	0	1	1	28	0	28	3	0	1	1	1	0	0	5	5	5	5	5	5	5	4	5	4	5	5	5	5	5	3	5	4	5	5	5
112	1	3	0	0	0	1	2	0	1	1	1	0	1	1	1	0	0	0	10	0	10	2	1	0	1	1	0	0	3	3	3	4	5	3	3	2	3	4	3	4	3	4	4	5	4	4	4	3	3
113	1	3	0	0	0	1	2	0	1	2	0	1	0	1	1	0	1	1	7	10	7.83333	2	1	0	0	1	0	0	3	3	3	5	4	4	3	4	3	4	3	5	4	3	4	4	3	4	4	2	3
114	1	3	0	0	0	1	2	0	1	1	1	0	0	1	1	0	0	0	14	11	14.9167	2	1	0	0	1	0	0	3	4	4	4	4	3	3	3	3	3	3	3	3	3	3	3	3	3	3	3	3
115	1	3	0	0	0	1	2	0	1	1	1	0	0	1	1	0	0	0	9	6	9.5	2	1	0	0	1	0	0	4	3	4	4	4	3	4	5	4	3	3	3	4	3	3	4	3	4	4	3	5
116	1	3	0	0	0	0	0	0	0	0	0	0	1	1	1	0	0	0	19	0	19	3	0	1	0	1	0	0	4	4	4	4	4	4	4	4	4	4	4	4	4	4	4	4	4	4	4	4	4
117	1	3	0	0	0	1	2	0	1	1	1	0	0	1	1	0	0	0	13	11	13.9167	2	1	0	0	1	0	0	4	4	4	4	4	4	4	4	4	4	4	5	3	4	4	4	4	3	5	3	4
118	1	3	0	0	0	0	0	0	0	0	0	0	0	1	1	0	0	0	13	10	13.8333	2	1	0	1	1	0	0	4	4	4	4	4	4	4	4	4	4	4	4	4	4	4	4	4	4	4	4	4
119	1	3	0	0	0	1	2	0	1	2	0	1	0	1	1	0	0	0	5	0	5	2	1	0	1	1	0	0	4	4	3	3	4	4	4	4	4	4	4	4	4	4	4	4	4	4	4	4	4
120	1	3	0	0	0	1	2	0	1	1	1	0	1	1	1	0	0	0	4	0	4	1	0	0	0	1	0	0	4	3	2	5	3	4	4	3	4	4	4	5	4	4	4	4	4	4	4	5	3
121	1	3	0	0	0	1	1	1	0	2	0	1	1	1	1	0	0	0	2	0	2	1	0	0	0	1	0	0	3	4	3	3	4	3	3	3	3	4	3	4	2	3	4	4	4	4	4	3	3
122	1	3	0	0	0	0	0	0	0	0	0	0	0	1	1	0	0	0	9	0	9	2	1	0	1	1	0	0	3	2	2	2	4	2	4	2	2	2	1	2	3	4	3	2	3	3	4	3	2
123	1	3	0	0	0	0	0	0	0	0	0	0	1	1	1	0	1	0	4	10	4.83333	1	0	0	0	2	1	0	4	4	4	3	4	4	4	4	4	4	4	4	4	3	4	4	4	4	4	4	4
124	1	3	0	0	0	0	0	0	0	0	0	0	0	1	1	0	0	0	3	10	3.83333	1	0	0	1	1	0	0	4	4	4	4	5	3	3	4	4	5	4	4	3	4	4	3	4	4	5	4	3
125	1	3	0	0	0	1	2	0	1	1	1	0	0	1	1	0	0	0	16	0	16	3	0	1	0	1	0	0	4	4	4	4	4	4	4	4	5	5	5	5	3	4	4	3	4	4	4	4	5
126	1	3	0	0	0	0	0	0	0	0	0	0	0	1	1	0	0	0	2	10	2.83333	1	0	0	1	1	0	0	3	3	3	3	3	2	3	2	2	3	3	2	2	3	3	3	2	3	3	2	3
127	1	3	0	0	0	0	0	0	0	0	0	0	1	1	1	0	0	0	7	10	7.83333	2	1	0	1	1	0	0	3	3	4	4	3	4	3	4	4	4	4	3	3	3	4	3	4	4	4	3	4
128	1	1	1	0	0	1	2	0	1	1	1	0	0	1	1	0	0	0	5	10	5.83333	2	1	0	1	2	1	0	3	4	4	4	5	3	3	3	4	4	4	4	4	4	5	5	4	4	4	4	5
129	1	1	1	0	0	1	2	0	1	2	0	1	1	1	1	0	0	0	16	11	16.9167	3	0	1	1	1	0	0	4	4	3	4	4	3	3	3	3	4	4	4	3	2	3	3	4	4	4	3	4
130	1	1	1	0	0	1	2	0	1	1	1	0	1	1	1	0	0	0	3	11	3.91667	1	0	0	1	1	0	0	4	4	4	4	4	3	4	3	4	5	4	3	3	4	5	5	3	4	5	5	4
131	1	1	1	0	0	1	2	0	1	2	0	1	1	1	1	0	1	0	25	5	25.4167	3	0	1	1	1	0	0	4	4	4	4	4	3	4	4	3	4	4	3	3	4	4	4	3	4	4	3	3
132	1	1	1	0	0	0	0	0	0	0	0	0	0	1	1	0	0	0	33	6	33.5	3	0	1	1	1	0	0	4	4	4	4	5	5	5	5	4	4	4	5	4	5	4	4	4	4	5	4	5
133	1	1	1	0	0	0	0	0	0	0	0	0	0	1	1	0	0	0	34	0	34	3	0	1	0	1	0	0	4	4	2	4	4	4	4	4	4	4	4	4	4	4	4	4	4	4	4	4	4
134	1	1	1	0	0	1	1	1	0	2	0	1	0	1	1	0	0	0	6	10	6.83333	2	1	0	1	1	0	0	4	3	2	3	5	4	3	4	4	3	5	4	3	3	2	3	2	3	4	3	4
135	1	1	1	0	0	0	0	0	0	0	0	0	0	1	1	0	0	0	9	0	9	2	1	0	1	2	1	0	5	5	5	5	5	4	4	4	4	4	5	5	5	5	5	5	4	4	4	5	5
136	1	1	1	0	0	0	0	0	0	0	0	0	1	1	1	0	0	0	40	0	40	3	0	1	0	1	0	0	3	3	3	3	3	3	3	3	3	3	3	3	3	3	3	3	3	3	3	3	3
137	1	1	1	0	0	0	0	0	0	0	0	0	1	1	1	0	0	0	1	0	1	1	0	0	1	1	0	0	2	3	3	4	5	4	3	4	4	4	4	4	3	4	4	4	4	4	4	4	4
138	1	1	1	0	0	1	2	0	1	1	1	0	0	1	1	0	1	0	31	9	31.75	3	0	1	0	1	0	0	4	4	3	5	4	4	4	3	5	4	4	4	3	3	4	4	5	4	4	4	4
139	1	1	1	0	0	1	1	1	0	1	1	0	0	1	1	0	0	0	9	0	9	2	1	0	0	1	0	0	2	3	4	4	4	4	3	3	3	3	4	4	4	4	3	4	4	4	4	3	4
140	1	1	1	0	0	0	0	0	0	0	0	0	0	1	1	0	0	0	3	2	3.16667	1	0	0	1	1	0	0	3	4	2	4	3	4	4	3	4	4	4	5	3	4	4	4	4	4	3	3	4
141	1	1	1	0	0	0	0	0	0	0	0	0	0	1	1	0	0	0	1	10	1.83333	1	0	0	1	2	1	0	3	3	4	2	4	4	4	4	4	4	4	3	3	3	3	4	3	3	4	4	4
142	1	1	1	0	0	1	2	0	1	1	1	0	0	1	1	0	0	0	0	5	0.416667	1	0	0	1	1	0	0	4	4	2	4	4	4	4	4	4	3	4	4	4	3	3	4	4	4	2	4	4
143	1	1	1	0	0	0	0	0	0	0	0	0	1	1	1	0	0	0	19	0	19	3	0	1	1	1	0	0	4	4	4	4	4	4	4	4	4	4	4	4	3	4	4	4	4	4	4	4	4
144	1	1	1	0	0	1	2	0	1	2	0	1	0	1	1	0	0	0	2	10	2.83333	1	0	0	1	1	0	0	4	4	4	4	3	3	4	4	4	4	4	3	2	4	3	4	3	4	3	3	4
145	1	1	1	0	0	1	2	0	1	1	1	0	0	1	1	0	0	0	3	8	3.66667	1	0	0	1	1	0	0	2	3	4	2	4	4	4	3	4	4	4	3	3	4	3	4	3	2	3	4	4
146	1	1	1	0	0	1	2	0	1	2	0	1	0	1	1	0	0	0	20	0	20	3	0	1	0	1	0	0	4	4	4	4	4	4	4	4	4	4	4	4	3	4	4	4	4	4	5	5	5
147	1	1	1	0	0	1	2	0	1	1	1	0	0	1	1	0	0	0	19	0	19	3	0	1	1	1	0	0	5	4	5	4	5	4	5	4	5	4	3	3	4	4	3	4	4	5	4	5	4
148	1	1	1	0	0	1	2	0	1	2	0	1	1	1	1	0	0	0	1	10	1.83333	1	0	0	1	2	1	0	4	4	3	3	4	4	4	4	4	4	5	3	4	4	4	4	4	4	4	5	5
149	1	1	1	0	0	1	2	0	1	2	0	1	1	1	1	0	0	1	39	6	39.5	3	0	1	0	1	0	0	3	3	4	5	5	5	4	5	4	4	4	4	4	4	4	3	3	3	3	3	3
150	1	1	1	0	0	1	2	0	1	1	1	0	0	1	1	0	0	0	0	6	0.5	1	0	0	1	1	0	0	4	4	4	4	4	3	3	3	3	3	3	3	3	3	3	3	3	3	3	3	3
151	1	1	1	0	0	1	2	0	1	2	0	1	1	1	1	0	0	0	15	10	15.8333	3	0	1	1	1	0	0	3	4	4	4	4	4	3	3	3	4	3	4	3	3	3	3	3	3	3	3	3
152	1	1	1	0	0	1	2	0	1	2	0	1	0	1	1	0	0	0	15	10	15.8333	3	0	1	0	1	0	0	4	4	4	4	4	5	4	4	4	4	4	4	4	3	3	4	4	3	4	4	5
153	1	1	1	0	0	1	2	0	1	1	1	0	0	1	1	0	0	0	14	10	14.8333	2	1	0	1	1	0	0	4	4	4	4	4	4	4	4	4	4	4	4	4	3	4	4	4	4	4	4	4
154	1	1	1	0	0	1	2	0	1	2	0	1	0	1	1	0	0	0	6	0	6	2	1	0	1	1	0	0	4	4	3	5	4	4	4	4	4	5	4	4	4	5	5	4	4	5	3	4	4
155	1	1	1	0	0	0	0	0	0	0	0	0	1	1	1	0	0	0	7	10	7.83333	2	1	0	0	1	0	0	3	4	4	4	4	4	4	4	4	4	4	3	3	3	3	3	3	4	4	4	4
156	1	1	1	0	0	1	2	0	1	2	0	1	0	1	1	0	0	0	16	0	16	3	0	1	1	1	0	0	4	3	3	3	3	3	3	3	3	3	3	3	3	3	3	3	3	3	3	3	4
157	1	1	1	0	0	1	2	0	1	1	1	0	0	1	1	0	0	0	18	10	18.8333	3	0	1	0	1	0	0	3	3	3	3	4	4	3	4	4	4	3	4	4	4	3	4	3	4	4	4	4
158	1	1	1	0	0	1	2	0	1	1	1	0	0	1	1	0	0	0	3	10	3.83333	1	0	0	1	1	0	0	4	4	5	5	4	4	4	4	4	4	5	5	4	4	4	4	4	4	3	4	4
159	1	1	1	0	0	0	0	0	0	0	0	0	1	1	1	0	0	0	36	0	36	3	0	1	1	1	0	0	3	4	3	3	4	3	3	3	4	3	3	5	4	4	5	4	4	3	2	3	3
160	1	1	1	0	0	1	2	0	1	1	1	0	1	1	1	0	0	1	24	10	24.8333	3	0	1	1	1	0	0	4	4	4	4	5	5	5	5	5	5	5	5	4	3	5	4	4	4	4	3	4
161	1	1	1	0	0	0	0	0	0	0	0	0	1	1	1	0	0	0	13	0	13	2	1	0	1	1	0	0	3	3	4	3	4	4	3	3	4	4	4	4	3	4	3	4	4	4	4	3	3
162	1	1	1	0	0	1	2	0	1	1	1	0	0	1	1	0	0	0	4	10	4.83333	1	0	0	1	2	1	0	4	4	4	3	4	3	3	3	3	4	4	4	3	4	3	3	3	3	3	4	4
163	1	1	1	0	0	1	2	0	1	2	0	1	0	1	1	0	1	0	6	10	6.83333	2	1	0	1	3	0	1	3	3	3	4	4	4	4	4	4	4	4	3	4	4	4	5	5	4	4	4	5
164	1	1	1	0	0	0	0	0	0	0	0	0	0	1	1	0	1	0	9	10	9.83333	2	1	0	1	1	0	0	3	3	2	2	3	3	3	3	3	2	3	3	2	3	3	3	2	3	3	3	4
165	1	1	1	0	0	0	0	0	0	0	0	0	0	1	1	0	0	0	3	10	3.83333	1	0	0	1	1	0	0	4	4	4	4	4	4	4	4	4	4	4	3	3	2	3	4	3	3	4	4	4
166	1	1	1	0	0	0	0	0	0	0	0	0	1	1	1	0	0	0	2	9	2.75	1	0	0	1	1	0	0	3	3	4	2	3	3	3	3	3	3	3	3	3	3	3	3	3	3	3	3	3
167	1	1	1	0	0	1	2	0	1	1	1	0	1	1	1	0	0	0	7	10	7.83333	2	1	0	1	1	0	0	4	4	3	4	4	4	3	4	3	4	4	4	4	4	3	3	3	4	4	4	4
168	1	1	1	0	0	1	2	0	1	1	1	0	1	1	1	0	0	1	21	9	21.75	3	0	1	1	1	0	0	3	3	3	4	3	3	3	4	4	4	4	4	4	4	4	4	4	4	3	4	4
169	1	1	1	0	0	0	0	0	0	0	0	0	1	1	1	0	0	0	3	0	3	1	0	0	1	1	0	0	4	4	4	3	4	4	4	4	4	4	3	4	4	3	3	4	4	4	4	4	4
170	1	1	1	0	0	0	0	0	0	0	0	0	1	1	1	0	0	0	2	10	2.83333	1	0	0	1	1	0	0	3	3	3	4	4	3	3	3	3	3	4	3	2	2	3	2	3	2	3	3	3
171	1	1	1	0	1	1	1	1	0	1	1	0	1	1	1	0	0	0	14	10	14.8333	2	1	0	0	2	1	0	2	3	4	3	4	4	3	3	3	3	2	3	2	3	3	2	3	3	3	3	3
172	1	1	1	0	1	1	2	0	1	1	1	0	0	2	1	1	1	0	17	11	17.9167	3	0	1	0	1	0	0	5	5	4	4	4	4	5	3	5	4	4	5	4	4	5	5	5	5	4	4	5
173	1	1	1	0	1	1	2	0	1	1	1	0	0	1	1	0	0	0	1	0	1	1	0	0	1	1	0	0	3	2	2	3	3	3	3	2	2	2	3	3	3	3	3	3	2	2	2	3	3
174	1	1	1	0	1	1	1	1	0	1	1	0	0	1	1	0	0	0	4	11	4.91667	1	0	0	1	2	1	0	5	5	5	5	5	5	5	5	5	5	5	5	5	5	5	5	5	5	4	5	5
175	1	1	1	0	1	1	1	1	0	1	1	0	0	1	1	0	0	0	5	4	5.33333	2	1	0	1	1	0	0	3	2	5	4	3	2	2	2	2	3	3	2	2	2	3	3	3	2	3	2	3
176	1	1	1	0	1	1	1	1	0	1	1	0	1	1	1	0	1	0	23	10	23.8333	3	0	1	0	2	1	0	4	4	2	5	4	4	4	4	4	5	4	4	4	4	4	4	4	4	4	4	4
177	1	1	1	0	1	1	1	1	0	1	1	0	1	1	1	0	0	0	5	0	5	2	1	0	1	1	0	0	4	4	3	3	3	4	4	4	4	3	3	5	5	4	3	3	3	3	3	3	3
178	1	1	1	0	1	1	1	1	0	1	1	0	1	1	1	0	0	0	14	0	14	2	1	0	0	1	0	0	5	4	5	4	5	5	3	4	3	3	4	4	3	4	4	4	4	4	3	4	4
179	1	1	1	0	1	1	1	1	0	1	1	0	1	1	1	0	0	0	5	0	5	2	1	0	0	1	0	0	4	3	3	3	5	3	3	4	4	3	5	4	3	3	4	4	3	3	4	5	4
180	1	1	1	0	1	1	1	1	0	1	1	0	1	1	1	0	0	0	27	10	27.8333	3	0	1	1	1	0	0	5	5	5	5	5	5	5	5	5	5	5	5	5	5	5	5	5	5	5	5	5
181	1	1	1	0	1	1	1	1	0	1	1	0	1	1	1	0	0	0	9	4	9.33333	2	1	0	1	1	0	0	4	4	4	4	4	4	3	3	4	4	3	4	4	3	3	4	4	4	4	4	4
182	1	1	1	0	0	1	1	1	0	1	1	0	0	1	1	0	0	0	10	0	10	2	1	0	0	1	0	0	4	4	3	2	3	4	3	4	3	3	4	3	4	3	3	3	3	4	3	3	4
183	1	1	1	0	0	1	1	1	0	1	1	0	1	1	1	0	1	0	6	2	6.16667	2	1	0	1	1	0	0	4	4	3	4	4	4	4	3	3	4	4	3	3	3	4	4	3	4	3	3	3
184	1	1	1	0	0	1	1	1	0	1	1	0	1	1	1	0	0	0	11	1	11.0833	2	1	0	1	1	0	0	4	4	3	4	4	4	4	4	4	4	4	4	4	4	4	4	4	4	4	4	4
185	1	1	1	0	0	1	1	1	0	1	1	0	1	1	1	0	0	0	7	5	7.41667	2	1	0	1	1	0	0	5	3	1	5	5	5	5	5	5	5	5	4	4	5	5	5	4	4	5	5	4
186	1	1	1	0	0	0	0	0	0	0	0	0	0	1	1	0	0	0	12	0	12	2	1	0	1	2	1	0	4	4	4	4	4	4	4	3	3	3	4	2	3	2	2	4	4	3	2	3	3
187	1	1	1	0	0	1	1	1	0	1	1	0	0	1	1	0	0	0	16	1	16.0833	3	0	1	1	1	0	0	3	4	4	3	4	4	4	4	4	4	4	4	4	4	4	4	4	4	4	3	4
188	1	1	1	0	0	1	2	0	1	1	1	0	1	1	1	0	0	0	8	6	8.5	2	1	0	0	2	1	0	3	4	5	4	3	4	4	4	4	4	4	4	4	4	4	4	4	4	4	4	4
189	1	1	1	0	0	1	1	1	0	1	1	0	0	1	1	0	0	0	8	8	8.66667	2	1	0	0	1	0	0	3	3	3	4	3	4	3	3	3	3	3	3	3	3	3	3	3	3	3	4	3
190	1	1	1	0	1	1	1	1	0	1	1	0	1	1	1	0	1	0	0	10	0.833333	1	0	0	0	2	1	0	4	4	4	5	4	4	4	3	3	3	3	4	4	4	4	4	4	4	4	4	4
191	1	1	1	0	1	1	1	1	0	1	1	0	1	1	1	0	0	0	2	0	2	1	0	0	1	2	1	0	3	2	2	3	3	4	3	3	3	3	3	2	2	2	2	2	2	2	2	4	4
192	1	1	1	0	1	1	1	1	0	1	1	0	0	1	1	0	0	0	18	10	18.8333	3	0	1	1	2	1	0	4	4	4	4	4	4	4	2	4	4	4	4	4	4	4	4	4	4	4	4	4
193	1	1	1	0	1	1	1	1	0	1	1	0	0	1	1	0	0	0	4	0	4	1	0	0	1	1	0	0	3	3	3	4	4	4	3	4	3	4	3	4	2	3	4	4	4	4	4	3	3
194	1	1	1	0	1	1	1	1	0	1	1	0	1	1	1	0	1	0	13	1	13.0833	2	1	0	1	1	0	0	4	4	4	5	5	4	4	5	5	4	5	4	4	4	3	4	4	4	4	5	4
195	1	1	1	0	1	1	1	1	0	1	1	0	1	1	1	0	1	0	10	0	10	2	1	0	1	1	0	0	4	4	4	5	5	5	5	5	5	5	5	5	4	5	4	4	4	4	5	5	5
196	1	1	1	0	1	1	1	1	0	1	1	0	1	1	1	0	0	0	0	10	0.833333	1	0	0	0	1	0	0	3	4	4	5	4	4	2	2	3	2	2	4	2	2	2	2	2	2	3	4	4
197	1	1	1	0	1	0	0	0	0	0	0	0	0	1	1	0	0	0	9	8	9.66667	2	1	0	1	2	1	0	4	5	5	5	5	5	4	3	4	4	4	4	3	4	4	3	3	4	4	4	4
198	1	1	1	0	1	1	1	1	0	1	1	0	0	1	1	0	0	0	35	0	35	3	0	1	0	1	0	0	4	4	5	4	4	5	4	4	5	4	4	4	3	5	5	5	4	4	4	4	4
199	1	1	1	0	1	1	1	1	0	1	1	0	0	1	1	0	0	0	10	10	10.8333	2	1	0	0	1	0	0	3	3	3	4	4	3	3	3	4	4	4	3	3	4	4	4	3	4	4	5	3
200	1	1	1	0	1	1	1	1	0	1	1	0	0	1	1	0	0	0	11	10	11.8333	2	1	0	0	1	0	0	4	4	3	3	5	3	4	3	4	3	4	4	4	3	3	3	3	3	3	3	4
201	1	1	1	0	1	1	1	1	0	1	1	0	0	1	1	0	0	0	15	10	15.8333	3	0	1	0	1	0	0	3	4	3	2	3	4	3	3	3	3	3	3	3	3	3	3	3	3	3	4	5
202	1	1	1	0	1	1	2	0	1	2	0	1	1	1	1	0	0	0	25	7	25.5833	3	0	1	1	1	0	0	3	2	5	4	4	4	3	3	4	3	3	4	3	4	3	3	3	3	4	4	4
203	1	1	1	0	1	1	2	0	1	2	0	1	1	1	1	0	0	1	7	11	7.91667	2	1	0	1	1	0	0	3	3	3	3	3	3	3	3	4	4	4	4	4	4	4	4	4	4	4	3	3
204	1	1	1	0	1	1	2	0	1	2	0	1	0	1	1	0	0	0	37	10	37.8333	3	0	1	0	1	0	0	2	3	4	4	4	3	3	3	3	4	4	3	4	3	5	3	3	3	4	3	2
205	1	1	1	0	1	1	2	0	1	2	0	1	0	2	1	1	0	0	23	10	23.8333	3	0	1	0	3	0	1	3	4	3	5	5	4	4	5	5	5	5	5	5	5	5	5	5	5	5	5	5
206	1	1	1	0	1	1	2	0	1	2	0	1	1	1	1	0	0	0	4	10	4.83333	1	0	0	1	1	0	0	2	3	4	4	4	3	3	3	3	4	4	3	4	3	5	3	3	3	4	3	2
207	1	1	1	0	1	1	2	0	1	2	0	1	0	1	1	0	1	0	3	10	3.83333	1	0	0	1	1	0	0	3	3	4	4	3	3	4	5	2	4	4	4	3	4	4	3	3	4	4	4	4
208	1	1	1	0	1	1	2	0	1	2	0	1	0	1	1	0	0	0	10	10	10.8333	2	1	0	0	1	0	0	2	3	4	3	1	1	2	4	3	4	4	4	2	4	4	2	3	4	2	2	2
209	1	1	1	0	1	1	2	0	1	2	0	1	0	1	1	0	0	0	22	11	22.9167	3	0	1	0	1	0	0	4	3	4	4	4	4	4	4	4	4	4	4	4	4	4	3	4	3	4	4	3
210	1	1	1	0	1	1	2	0	1	2	0	1	1	1	1	0	0	0	7	0	7	2	1	0	1	1	0	0	5	4	4	5	5	4	5	4	4	5	4	3	4	4	5	5	4	4	5	4	4
211	1	1	1	0	1	1	2	0	1	2	0	1	1	1	1	0	1	0	33	0	33	3	0	1	0	1	0	0	4	4	4	4	4	4	4	3	4	4	4	4	4	4	5	4	4	4	4	4	3
212	1	1	1	0	1	1	2	0	1	1	1	0	1	1	1	0	0	0	14	3	14.25	2	1	0	1	1	0	0	4	4	4	4	4	4	3	4	4	4	4	4	4	4	4	3	4	3	4	3	4
213	1	1	1	0	1	0	0	0	0	0	0	0	1	1	1	0	1	1	7	0	7	2	1	0	1	1	0	0	5	5	5	5	5	5	5	5	5	5	5	3	1	4	5	5	3	5	5	4	5
214	1	1	1	0	1	1	1	1	0	2	0	1	1	1	1	0	1	1	25	0	25	3	0	1	1	1	0	0	5	5	4	5	4	5	5	5	4	5	5	5	3	5	5	3	4	5	5	4	5
215	1	1	1	0	1	1	2	0	1	2	0	1	0	1	1	0	0	0	27	0	27	3	0	1	0	1	0	0	3	3	3	3	3	3	3	3	3	3	3	3	3	3	3	3	3	3	3	3	3
216	1	1	1	0	1	1	2	0	1	2	0	1	1	1	1	0	1	1	33	10	33.8333	3	0	1	0	1	0	0	4	4	5	3	4	4	5	4	4	5	5	3	5	4	5	4	4	4	5	4	4
217	1	1	1	0	1	1	2	0	1	2	0	1	0	1	1	0	0	0	12	11	12.9167	2	1	0	0	2	1	0	5	5	5	5	5	5	5	5	5	5	5	5	5	5	5	5	5	5	5	5	5
218	1	1	1	0	1	1	2	0	1	1	1	0	0	1	1	0	1	0	3	10	3.83333	1	0	0	0	1	0	0	4	4	3	4	4	3	3	3	3	4	5	4	2	4	4	3	3	3	4	2	4
219	1	1	1	0	1	1	2	0	1	1	1	0	0	1	1	0	0	0	12	0	12	2	1	0	0	1	0	0	3	4	2	4	3	3	2	2	3	4	3	2	2	4	2	3	3	2	2	3	4
220	1	1	1	0	1	1	2	0	1	2	0	1	0	1	1	0	1	0	6	10	6.83333	2	1	0	0	1	0	0	4	4	4	4	4	3	3	4	2	4	4	4	2	4	5	5	4	3	4	4	4
221	1	1	1	0	1	1	2	0	1	2	0	1	0	1	1	0	1	0	4	10	4.83333	1	0	0	1	1	0	0	3	2	3	4	4	3	2	3	4	2	2	5	4	4	4	2	4	4	5	4	4
222	1	1	1	0	1	1	2	0	1	2	0	1	0	1	1	0	0	0	19	10	19.8333	3	0	1	0	1	0	0	4	4	3	4	4	4	4	4	4	4	4	4	3	4	4	3	4	3	4	3	3
223	1	1	1	0	1	1	2	0	1	2	0	1	0	1	1	0	0	0	7	11	7.91667	2	1	0	0	1	0	0	4	4	3	4	4	4	4	4	4	4	4	4	4	4	4	4	4	4	4	4	4
224	1	1	1	0	1	1	2	0	1	2	0	1	0	1	1	0	0	0	0	10	0.833333	1	0	0	1	2	1	0	4	4	3	4	4	4	4	4	4	4	4	4	4	4	4	4	4	4	3	4	4
225	1	1	1	0	1	1	2	0	1	1	1	0	0	1	1	0	0	0	35	0	35	3	0	1	0	1	0	0	4	4	3	4	3	4	4	4	4	4	4	4	4	4	4	4	4	4	4	4	4
226	1	1	1	0	1	1	2	0	1	2	0	1	1	1	1	0	0	0	5	10	5.83333	2	1	0	0	2	1	0	4	5	3	5	5	5	4	5	5	5	5	5	5	5	5	4	4	4	5	4	5
227	1	1	1	0	1	1	2	0	1	2	0	1	1	1	1	0	1	0	3	0	3	1	0	0	1	1	0	0	4	4	4	4	5	3	4	4	5	4	4	4	4	4	5	5	4	4	5	3	5
228	1	1	1	0	1	1	2	0	1	2	0	1	0	1	1	0	0	0	1	8	1.66667	1	0	0	1	1	0	0	4	4	3	5	4	4	3	2	2	1	4	4	3	2	2	2	2	2	4	3	4
229	1	1	1	0	1	1	2	0	1	2	0	1	1	1	1	0	0	0	2	11	2.91667	1	0	0	0	1	0	0	4	4	5	5	3	5	3	4	4	4	3	4	2	2	3	4	4	3	3	3	5
230	1	1	1	0	0	1	1	1	0	2	0	1	1	1	1	0	0	0	35	10	35.8333	3	0	1	1	1	0	0	3	3	2	3	4	4	3	3	4	4	4	4	3	4	4	4	3	4	4	4	4
231	1	1	1	0	1	1	2	0	1	2	0	1	1	1	1	0	1	1	30	9	30.75	3	0	1	1	1	0	0	5	5	5	5	5	5	5	5	5	5	5	5	5	5	5	5	5	5	5	5	5
232	1	1	1	0	0	1	2	0	1	1	1	0	1	1	1	0	1	0	30	10	30.8333	3	0	1	0	1	0	0	2	3	3	3	2	3	3	3	3	4	4	3	2	3	4	4	4	4	3	3	4
233	1	1	1	0	1	0	0	0	0	0	0	0	0	1	1	0	1	0	21	6	21.5	3	0	1	1	1	0	0	4	4	4	4	4	4	4	4	4	4	4	4	4	4	4	4	4	4	4	3	4
234	1	1	1	0	1	0	0	0	0	0	0	0	0	1	1	0	1	0	10	0	10	2	1	0	0	1	0	0	3	3	4	4	3	4	3	4	4	4	4	4	4	4	4	4	4	4	4	3	4
235	1	1	1	0	1	1	2	0	1	1	1	0	1	1	1	0	0	0	5	0	5	2	1	0	1	2	1	0	4	4	4	3	4	4	4	4	4	4	5	4	3	4	4	4	4	4	4	3	4
236	1	1	1	0	1	0	0	0	0	0	0	0	0	1	1	0	0	0	8	11	8.91667	2	1	0	0	1	0	0	4	4	2	2	4	3	4	4	4	4	4	4	4	4	3	3	3	4	4	5	4
237	1	1	1	0	1	0	0	0	0	0	0	0	0	1	1	0	1	0	10	9	10.75	2	1	0	0	1	0	0	4	4	3	3	4	3	3	2	2	2	3	3	3	2	2	2	3	3	4	3	2
238	1	1	1	0	0	0	0	0	0	0	0	0	1	1	1	0	0	0	4	0	4	1	0	0	1	1	0	0	3	3	3	3	3	3	3	3	3	3	3	3	3	3	3	3	3	3	3	3	3
239	1	1	1	0	0	0	0	0	0	0	0	0	0	1	1	0	1	0	18	0	18	3	0	1	1	1	0	0	4	5	3	4	4	3	4	3	4	5	4	4	4	4	4	4	3	3	4	4	4
240	1	1	1	0	0	1	2	0	1	2	0	1	1	2	1	1	1	0	20	0	20	3	0	1	1	1	0	0	4	4	3	4	4	4	4	5	5	4	4	4	4	4	4	4	4	4	4	4	4
241	1	1	1	0	0	1	2	0	1	2	0	1	1	1	1	0	1	0	34	0	34	3	0	1	1	1	0	0	2	4	5	5	5	5	5	5	5	5	4	5	5	5	5	5	5	5	5	5	5
242	1	1	1	0	0	0	0	0	0	0	0	0	1	1	1	0	0	0	14	0	14	2	1	0	0	1	0	0	4	4	5	5	4	3	4	3	3	3	4	4	3	3	3	4	3	3	3	4	4
243	1	1	1	0	0	1	1	1	0	1	1	0	0	1	1	0	0	0	6	10	6.83333	2	1	0	0	1	0	0	3	4	3	4	4	3	3	3	4	3	3	3	2	3	3	3	2	3	4	2	3
244	1	1	1	0	0	0	0	0	0	0	0	0	0	1	1	0	1	0	23	0	23	3	0	1	1	2	1	0	4	4	3	4	4	4	4	4	4	4	4	4	3	4	4	4	4	4	4	4	4
245	1	1	1	0	0	0	0	0	0	0	0	0	0	1	1	0	0	0	4	11	4.91667	1	0	0	0	1	0	0	2	3	3	2	3	4	4	2	4	4	3	3	2	3	4	4	3	3	4	4	4
246	1	1	1	0	0	1	2	0	1	2	0	1	0	1	1	0	1	0	25	7	25.5833	3	0	1	0	1	0	0	3	3	5	4	5	4	3	4	4	4	4	4	4	5	4	4	4	4	3	3	3
247	1	1	1	0	0	1	2	0	1	2	0	1	1	1	1	0	1	0	30	0	30	3	0	1	1	1	0	0	4	4	4	4	3	4	4	4	4	4	4	4	4	4	4	4	4	4	4	5	4
248	1	1	1	0	0	1	2	0	1	1	1	0	1	1	1	0	0	0	4	6	4.5	1	0	0	1	1	0	0	3	4	3	4	4	4	4	4	4	4	3	4	4	4	4	4	4	4	4	4	4
249	1	1	1	0	0	0	0	0	0	0	0	0	1	1	1	0	1	1	25	8	25.6667	3	0	1	0	1	0	0	4	4	2	3	3	4	4	4	4	4	4	4	4	4	3	4	5	5	3	4	4
250	1	1	1	0	0	0	0	0	0	0	0	0	0	1	1	0	1	0	10	3	10.25	2	1	0	0	1	0	0	3	3	3	4	4	4	3	4	4	5	3	4	4	4	5	5	4	5	3	4	5
251	1	1	1	0	0	0	0	0	0	0	0	0	0	1	1	0	0	0	10	0	10	2	1	0	1	1	0	0	4	4	3	5	4	4	3	4	4	4	3	4	3	4	4	4	4	4	4	4	3
252	1	1	1	0	0	1	1	1	0	1	1	0	1	1	1	0	0	0	5	11	5.91667	2	1	0	1	1	0	0	4	4	4	4	4	4	4	3	4	4	4	4	4	4	4	4	4	4	4	4	4
253	1	1	1	0	1	1	2	0	1	1	1	0	0	1	1	0	1	0	11	10	11.8333	2	1	0	0	2	1	0	4	5	3	4	4	4	4	2	4	4	4	4	3	4	4	4	4	4	4	4	4
254	1	1	1	0	1	0	0	0	0	0	0	0	0	1	1	0	0	0	1	10	1.83333	1	0	0	1	1	0	0	4	4	4	4	4	3	4	2	2	2	2	3	2	4	4	3	2	2	3	3	4
255	1	1	1	0	1	1	2	0	1	2	0	1	1	2	1	1	1	1	20	0	20	3	0	1	0	1	0	0	4	4	4	4	3	4	4	4	4	4	4	4	4	4	4	4	4	4	4	4	4
256	1	1	1	0	1	1	2	0	1	2	0	1	1	1	1	0	1	0	3	6	3.5	1	0	0	1	1	0	0	4	4	4	4	4	3	4	4	4	4	4	5	5	5	5	5	5	5	5	4	5
257	1	1	1	0	1	0	0	0	0	0	0	0	0	1	1	0	0	0	15	9	15.75	3	0	1	0	1	0	0	4	4	5	5	5	4	5	5	4	4	4	3	4	4	5	4	4	4	4	4	4
258	1	1	1	0	1	1	2	0	1	2	0	1	1	1	1	0	1	1	12	0	12	2	1	0	0	1	0	0	4	4	4	4	4	4	4	5	4	4	4	5	5	5	5	4	4	4	5	5	5
259	1	1	1	0	1	1	2	0	1	1	1	0	0	1	1	0	0	0	7	10	7.83333	2	1	0	1	2	1	0	4	4	3	5	4	4	4	4	4	3	4	4	3	4	4	3	5	4	4	4	4
260	1	1	1	0	1	1	2	0	1	1	1	0	1	1	1	0	0	0	8	11	8.91667	2	1	0	1	1	0	0	4	3	4	4	4	3	3	4	4	4	4	2	3	4	4	3	3	3	4	3	3
261	1	1	1	0	1	1	2	0	1	1	1	0	1	1	1	0	1	1	13	9	13.75	2	1	0	1	1	0	0	4	4	3	4	4	4	4	4	4	4	4	4	4	4	4	4	4	4	4	4	4
262	1	3	0	0	1	1	2	0	1	1	1	0	1	1	1	0	1	0	13	10	13.8333	2	1	0	1	2	1	0	3	5	2	5	5	4	4	4	5	5	5	2	4	2	4	5	5	5	5	4	5
263	1	3	0	0	1	1	2	0	1	2	0	1	1	1	1	0	0	0	15	10	15.8333	3	0	1	1	2	1	0	5	5	5	5	5	5	5	5	5	5	5	5	3	5	5	5	5	3	5	5	5
264	1	3	0	0	1	1	2	0	1	2	0	1	1	1	1	0	0	0	10	0	10	2	1	0	1	1	0	0	3	3	5	5	5	4	4	3	4	4	5	4	4	4	4	4	4	4	4	4	4
265	1	3	0	0	0	1	2	0	1	1	1	0	0	1	1	0	0	0	9	10	9.83333	2	1	0	1	1	0	0	3	4	3	4	4	4	4	4	4	4	5	4	4	4	4	4	4	4	4	4	4
266	1	3	0	0	1	1	2	0	1	1	1	0	0	1	1	0	0	0	10	0	10	2	1	0	1	1	0	0	4	4	4	4	4	4	4	3	3	4	4	4	4	4	4	4	4	4	4	4	4
267	1	3	0	0	1	1	2	0	1	2	0	1	1	1	1	0	0	0	19	10	19.8333	3	0	1	1	1	0	0	3	3	3	4	4	3	3	4	4	4	4	4	4	4	4	3	3	3	4	4	4
268	1	3	0	0	0	1	1	1	0	1	1	0	1	1	1	0	0	0	11	5	11.4167	2	1	0	0	1	0	0	3	3	3	3	3	3	3	3	3	3	3	3	3	3	3	3	3	3	3	3	3
269	1	3	0	0	0	1	2	0	1	1	1	0	0	1	1	0	1	0	13	2	13.1667	2	1	0	1	2	1	0	3	4	4	3	3	3	4	4	3	3	3	4	4	3	3	3	4	4	3	4	4
270	1	3	0	0	0	1	2	0	1	2	0	1	1	1	1	0	0	0	16	10	16.8333	3	0	1	0	1	0	0	4	4	4	3	4	5	3	4	4	4	4	4	4	4	4	4	4	4	4	4	4
271	1	1	1	0	1	1	1	1	0	2	0	1	1	1	1	0	0	0	3	10	3.83333	1	0	0	1	2	1	0	4	3	3	4	4	4	4	3	4	4	4	4	3	3	4	3	3	4	4	4	3
272	1	1	1	0	1	1	2	0	1	2	0	1	1	1	1	0	0	0	5	10	5.83333	2	1	0	0	2	1	0	5	5	4	4	5	5	5	3	4	5	5	5	5	5	5	5	5	5	3	5	5
273	1	1	1	0	1	0	0	0	0	0	0	0	1	1	1	0	0	0	1	9	1.75	1	0	0	0	1	0	0	5	4	3	4	2	3	4	1	4	3	4	4	5	3	5	4	4	4	4	5	5
274	1	1	1	0	1	1	2	0	1	2	0	1	1	1	1	0	0	0	5	0	5	2	1	0	0	1	0	0	4	4	4	4	3	4	4	4	3	4	4	4	3	3	3	4	4	4	4	4	4
275	1	1	1	0	1	1	2	0	1	1	1	0	1	1	1	0	1	0	20	0	20	3	0	1	0	1	0	0	4	3	4	4	3	4	4	4	4	4	4	4	4	4	4	3	3	3	3	3	3
276	1	1	1	0	1	1	2	0	1	2	0	1	1	1	1	0	1	1	7	11	7.91667	2	1	0	1	2	1	0	4	4	3	4	4	4	4	3	4	4	4	4	4	4	4	3	4	4	4	4	4
277	1	1	1	0	1	1	2	0	1	2	0	1	1	1	1	0	0	0	3	10	3.83333	1	0	0	0	2	1	0	3	3	4	4	4	4	3	3	4	4	4	4	3	3	3	4	4	4	4	4	4
278	1	1	1	0	1	0	0	0	0	0	0	0	0	1	1	0	1	0	6	0	6	2	1	0	0	2	1	0	4	4	4	3	4	4	5	5	5	5	4	4	3	4	3	4	4	4	4	4	3
279	1	1	1	0	1	0	0	0	0	0	0	0	1	1	1	0	0	0	3	11	3.91667	1	0	0	0	1	0	0	4	5	3	4	4	4	4	4	5	4	4	5	5	2	4	4	5	4	4	3	4
280	1	1	1	0	1	0	0	0	0	0	0	0	1	1	1	0	0	0	3	11	3.91667	1	0	0	1	1	0	0	4	4	4	4	5	4	4	3	3	4	4	3	2	3	2	4	4	4	4	4	4
281	1	1	1	0	1	1	2	0	1	2	0	1	0	1	1	0	0	0	3	10	3.83333	1	0	0	1	1	0	0	3	3	4	2	3	3	2	3	3	2	3	2	3	3	2	3	3	3	3	2	3
282	1	1	1	0	1	1	2	0	1	2	0	1	1	1	1	0	0	0	10	0	10	2	1	0	1	3	0	1	4	4	5	5	4	4	4	4	4	4	4	4	4	3	4	4	4	4	4	3	4
283	1	1	1	0	1	1	2	0	1	2	0	1	1	1	1	0	0	0	3	1	3.08333	1	0	0	1	1	0	0	3	2	3	4	4	4	4	4	4	4	4	4	4	4	4	4	4	4	4	4	4
284	1	1	1	0	1	1	2	0	1	2	0	1	1	2	1	1	1	0	30	11	30.9167	3	0	1	0	2	1	0	5	5	5	5	5	5	5	4	4	5	5	4	4	4	4	5	4	5	5	5	5
285	1	1	1	0	1	0	0	0	0	0	0	0	1	1	1	0	0	0	6	11	6.91667	2	1	0	0	1	0	0	4	4	3	3	4	5	4	5	4	5	4	4	3	4	3	4	4	4	5	5	5
286	1	1	1	0	1	1	1	1	0	1	1	0	0	1	1	0	0	0	4	11	4.91667	1	0	0	1	1	0	0	5	5	5	5	5	5	5	5	5	5	3	5	5	5	5	5	5	5	5	5	5
287	1	1	1	0	1	1	2	0	1	1	1	0	0	1	1	0	0	0	22	10	22.8333	3	0	1	1	1	0	0	4	4	4	4	4	5	5	5	5	5	5	5	4	4	4	4	5	4	4	4	5
288	1	3	0	0	1	0	0	0	0	0	0	0	1	1	1	0	0	0	21	10	21.8333	3	0	1	0	1	0	0	3	3	3	5	5	5	5	3	3	5	5	5	3	5	5	5	5	5	3	3	5
289	1	3	0	0	1	1	2	0	1	2	0	1	0	1	1	0	0	0	24	10	24.8333	3	0	1	0	1	0	0	5	5	4	5	5	5	5	5	5	5	5	5	5	5	5	5	5	5	5	5	5
290	1	3	0	0	1	0	0	0	0	0	0	0	1	1	1	0	0	0	13	10	13.8333	2	1	0	0	1	0	0	4	4	3	4	5	4	4	5	4	4	4	3	2	3	4	3	3	3	4	2	3
291	1	3	0	0	1	1	2	0	1	2	0	1	0	1	1	0	0	0	1	10	1.83333	1	0	0	0	1	0	0	4	4	4	4	4	4	3	4	3	4	4	4	4	4	4	4	4	4	4	3	4
292	1	3	0	0	1	0	0	0	0	0	0	0	0	1	1	0	0	0	9	0	9	2	1	0	0	2	1	0	3	3	4	3	3	3	4	3	3	3	3	3	4	4	3	3	3	3	3	3	3
293	1	3	0	0	1	0	0	0	0	0	0	0	0	2	1	1	0	0	13	11	13.9167	2	1	0	0	1	0	0	5	4	4	4	5	4	4	4	4	5	5	5	4	4	4	4	4	5	5	4	4
294	1	3	0	0	1	1	2	0	1	1	1	0	1	1	1	0	0	0	19	11	19.9167	3	0	1	0	1	0	0	3	4	3	5	4	4	3	3	3	4	5	4	4	4	5	4	5	4	2	2	3
295	1	3	0	0	1	1	2	0	1	1	1	0	1	1	1	0	0	0	8	11	8.91667	2	1	0	0	1	0	0	4	4	4	4	5	5	3	4	4	3	4	5	2	5	5	4	4	3	4	4	4
296	1	3	0	0	1	0	0	0	0	0	0	0	0	1	1	0	0	0	2	10	2.83333	1	0	0	0	1	0	0	3	4	4	4	4	4	3	4	4	4	4	3	3	4	3	4	4	4	3	3	3
297	1	3	0	0	1	1	2	0	1	2	0	1	1	1	1	0	0	0	13	0	13	2	1	0	1	1	0	0	4	4	4	4	4	4	4	4	4	4	4	3	3	3	4	4	4	3	4	3	4
298	1	3	0	0	1	1	2	0	1	1	1	0	1	1	1	0	0	0	15	0	15	3	0	1	0	1	0	0	3	3	3	3	3	3	3	3	4	2	3	4	3	3	3	2	3	3	3	3	2
299	1	3	0	0	1	1	2	0	1	1	1	0	1	1	1	0	0	0	3	10	3.83333	1	0	0	0	1	0	0	3	4	3	4	4	4	3	4	3	3	2	4	2	3	4	4	3	2	3	4	4
300	1	3	0	0	0	0	0	0	0	0	0	0	1	1	1	0	0	0	5	10	5.83333	2	1	0	0	1	0	0	4	5	4	3	5	4	4	5	4	5	4	3	4	3	3	2	2	3	4	3	4
301	1	3	0	0	0	1	2	0	1	2	0	1	1	1	1	0	0	0	2	11	2.91667	1	0	0	0	2	1	0	2	2	5	3	4	3	3	4	4	4	5	4	3	3	4	5	3	3	5	3	4
302	1	3	0	0	0	0	0	0	0	0	0	0	0	1	1	0	0	0	3	10	3.83333	1	0	0	0	2	1	0	4	4	2	5	5	5	4	5	5	5	3	4	4	4	5	4	5	4	4	4	5
303	1	3	0	0	0	1	2	0	1	1	1	0	0	1	1	0	0	0	7	11	7.91667	2	1	0	1	1	0	0	3	3	4	3	3	2	3	3	4	3	3	2	3	3	3	3	3	3	3	4	3
304	1	3	0	0	0	0	0	0	0	0	0	0	0	1	1	0	0	0	14	10	14.8333	2	1	0	0	1	0	0	4	4	4	5	4	4	4	4	4	4	5	5	5	5	4	4	4	3	4	4	4
305	1	3	0	0	0	1	2	0	1	1	1	0	0	1	1	0	0	0	27	0	27	3	0	1	0	1	0	0	3	3	3	4	4	4	4	3	3	4	5	4	4	4	4	4	4	4	4	4	4
306	1	3	0	0	0	0	0	0	0	0	0	0	0	1	1	0	0	0	8	10	8.83333	2	1	0	0	1	0	0	4	4	3	4	4	4	4	4	4	4	4	4	4	4	5	4	4	4	4	3	4
307	1	3	0	0	0	0	0	0	0	0	0	0	0	1	1	0	0	0	5	11	5.91667	2	1	0	0	1	0	0	4	4	4	4	4	4	4	3	3	4	5	4	4	4	4	4	4	4	4	5	5
308	1	3	0	0	0	1	2	0	1	2	0	1	1	1	1	0	0	0	21	0	21	3	0	1	1	1	0	0	3	3	4	4	4	4	4	4	3	4	4	3	3	4	3	3	3	3	4	2	4
309	1	3	0	0	0	1	2	0	1	2	0	1	1	1	1	0	0	0	12	11	12.9167	2	1	0	1	1	0	0	4	4	4	4	4	4	4	4	4	4	4	3	4	4	4	4	4	4	4	4	4
310	1	3	0	0	0	1	2	0	1	2	0	1	0	1	1	0	0	0	5	8	5.66667	2	1	0	0	1	0	0	3	4	5	5	5	3	4	4	5	5	4	3	5	4	4	4	4	4	3	4	3
311	1	3	0	0	0	0	0	0	0	0	0	0	1	1	1	0	1	0	12	10	12.8333	2	1	0	0	1	0	0	4	4	4	4	3	3	4	4	4	3	4	4	4	4	4	4	3	4	4	4	4
312	1	3	0	0	0	0	0	0	0	0	0	0	1	1	1	0	0	0	16	6	16.5	3	0	1	1	1	0	0	5	5	5	5	5	5	5	5	5	5	5	5	5	5	5	5	5	5	5	5	5
313	1	3	0	0	1	1	2	0	1	1	1	0	1	1	1	0	0	0	18	0	18	3	0	1	1	1	0	0	4	4	4	5	4	4	3	4	4	4	4	3	4	4	4	5	4	4	4	5	4
314	1	3	0	0	1	1	2	0	1	2	0	1	1	1	1	0	0	0	12	10	12.8333	2	1	0	0	3	0	1	5	5	5	4	4	5	5	5	5	5	4	5	5	5	3	4	5	4	5	5	3
315	1	3	0	0	1	1	2	0	1	2	0	1	1	1	1	0	0	0	21	0	21	3	0	1	1	1	0	0	3	3	4	4	4	4	3	3	3	4	4	4	4	4	4	4	4	3	4	3	4
316	1	3	0	0	1	1	2	0	1	2	0	1	1	1	1	0	0	0	10	10	10.8333	2	1	0	0	1	0	0	4	4	3	4	4	4	3	2	3	3	3	3	3	2	3	4	3	3	3	3	3
317	1	3	0	0	1	1	2	0	1	2	0	1	1	1	1	0	0	0	9	10	9.83333	2	1	0	0	1	0	0	3	3	2	4	4	4	4	3	3	4	4	3	3	3	3	3	3	3	4	2	3
318	1	3	0	0	1	1	2	0	1	1	1	0	1	1	1	0	0	0	11	9	11.75	2	1	0	0	1	0	0	3	4	5	5	4	5	3	3	4	4	4	3	3	4	5	4	4	4	4	4	4
319	1	3	0	0	1	1	2	0	1	1	1	0	0	1	1	0	0	0	15	10	15.8333	3	0	1	0	2	1	0	4	4	4	4	4	4	4	4	4	5	4	4	5	4	5	5	5	4	4	3	4
320	1	3	0	0	1	0	0	0	0	0	0	0	0	2	1	1	0	0	16	11	16.9167	3	0	1	0	2	1	0	4	3	4	4	4	4	3	3	4	4	3	3	4	3	4	4	4	4	3	4	4
321	1	3	0	0	1	1	2	0	1	1	1	0	0	1	1	0	0	0	10	11	10.9167	2	1	0	0	1	0	0	4	4	4	4	4	5	4	4	4	5	4	4	5	4	4	4	4	5	5	4	5
322	1	3	0	0	1	1	2	0	1	2	0	1	1	1	1	0	0	0	19	6	19.5	3	0	1	1	1	0	0	5	5	5	5	5	5	5	5	5	5	5	3	3	5	5	5	5	5	5	5	5
323	1	3	0	0	1	1	2	0	1	1	1	0	0	1	1	0	0	0	11	11	11.9167	2	1	0	0	1	0	0	3	4	4	4	4	3	4	3	3	4	3	4	2	3	4	4	3	4	4	3	4
324	1	3	0	0	1	1	2	0	1	2	0	1	1	1	1	0	0	0	22	1	22.0833	3	0	1	1	1	0	0	4	4	3	4	4	4	4	3	4	4	4	3	3	4	4	4	3	3	4	4	4
325	1	3	0	0	1	1	1	1	0	1	1	0	0	1	1	0	1	0	9	11	9.91667	2	1	0	1	1	0	0	4	4	2	4	3	3	3	3	4	3	4	4	3	4	3	4	3	4	4	3	4
326	1	3	0	0	1	1	2	0	1	1	1	0	0	1	1	0	0	0	0	10	0.833333	1	0	0	1	1	0	0	3	4	4	4	4	4	4	4	4	4	4	4	4	4	4	4	4	4	4	4	4
327	1	3	0	0	1	1	2	0	1	2	0	1	1	1	1	0	0	0	2	10	2.83333	1	0	0	0	2	1	0	3	3	3	4	4	3	4	4	4	3	4	3	3	2	3	2	2	3	3	4	2
328	1	3	0	0	1	1	2	0	1	1	1	0	0	2	1	1	0	0	17	11	17.9167	3	0	1	0	1	0	0	4	4	4	5	4	4	4	4	5	4	5	4	4	5	4	4	4	4	4	4	5
329	1	3	0	0	1	1	2	0	1	1	1	0	1	1	1	0	0	0	15	11	15.9167	3	0	1	1	1	0	0	4	4	4	4	4	3	4	4	4	4	4	4	3	3	4	4	3	3	4	3	4
330	1	3	0	0	1	1	2	0	1	1	1	0	0	1	1	0	0	0	19	10	19.8333	3	0	1	0	1	0	0	4	4	4	3	2	4	4	3	4	3	3	3	3	4	3	4	3	4	3	4	5
331	1	3	0	0	1	0	0	0	0	0	0	0	1	1	1	0	0	0	1	6	1.5	1	0	0	1	2	1	0	5	5	4	4	4	4	5	3	4	5	5	4	4	4	4	4	4	4	5	4	4
332	1	3	0	0	1	0	0	0	0	0	0	0	1	1	1	0	0	0	0	7	0.583333	1	0	0	1	1	0	0	3	3	5	4	4	3	3	4	3	3	4	3	3	3	3	3	3	3	3	3	3
333	1	3	0	0	1	0	0	0	0	0	0	0	0	1	1	0	0	0	12	11	12.9167	2	1	0	0	2	1	0	2	3	4	4	3	4	3	4	4	4	4	4	4	3	3	4	4	4	3	4	4
334	1	3	0	0	1	1	2	0	1	2	0	1	1	1	1	0	0	0	4	10	4.83333	1	0	0	0	1	0	0	3	3	3	4	4	4	4	4	4	4	4	3	2	3	3	4	4	4	4	3	4
335	1	3	0	0	0	1	2	0	1	2	0	1	1	1	1	0	0	0	10	9	10.75	2	1	0	0	1	0	0	4	4	4	4	5	4	4	4	4	4	4	4	5	4	4	4	4	4	4	4	5
336	1	3	0	0	0	1	1	1	0	2	0	1	1	1	1	0	0	0	18	0	18	3	0	1	1	1	0	0	1	4	4	3	4	4	3	3	4	4	4	3	3	3	3	4	4	3	4	3	4
337	1	3	0	0	1	1	2	0	1	1	1	0	0	1	1	0	0	0	30	6	30.5	3	0	1	1	1	0	0	4	4	4	4	4	4	4	4	4	4	4	4	4	4	4	4	4	4	4	4	4
338	1	3	0	0	1	1	1	1	0	1	1	0	1	1	1	0	1	0	1	11	1.91667	1	0	0	0	1	0	0	4	3	4	4	4	4	4	4	4	4	4	4	4	4	3	4	4	4	4	4	4
339	1	3	0	0	1	1	1	1	0	1	1	0	0	1	1	0	0	0	13	10	13.8333	2	1	0	0	1	0	0	4	3	4	4	4	4	4	4	4	4	4	4	4	4	4	4	4	4	3	4	4
340	1	3	0	0	1	0	0	0	0	0	0	0	0	1	1	0	0	0	30	0	30	3	0	1	0	1	0	0	1	1	4	2	4	3	3	3	3	3	3	3	3	4	2	4	2	3	2	3	4
341	1	3	0	0	1	0	0	0	0	0	0	0	0	1	1	0	0	1	33	0	33	3	0	1	0	2	1	0	4	3	4	4	4	4	3	4	4	3	4	4	4	4	3	4	4	4	4	3	5
342	1	3	0	0	1	0	0	0	0	0	0	0	1	1	1	0	0	0	15	10	15.8333	3	0	1	1	1	0	0	4	4	4	2	4	3	3	3	4	3	4	3	3	2	2	2	2	2	3	3	3
343	1	3	0	0	0	1	2	0	1	1	1	0	0	1	1	0	1	0	19	10	19.8333	3	0	1	1	1	0	0	4	4	3	5	4	4	3	4	4	4	4	4	4	4	4	3	4	4	3	4	4
344	1	3	0	0	0	0	0	0	0	0	0	0	0	1	1	0	1	0	20	11	20.9167	3	0	1	1	1	0	0	5	4	5	5	5	5	5	4	5	5	5	5	4	4	4	5	4	4	4	4	5
345	1	3	0	0	1	1	1	1	0	1	1	0	1	1	1	0	0	0	3	10	3.83333	1	0	0	0	1	0	0	3	3	4	4	4	3	3	3	2	3	4	3	2	3	3	3	3	3	3	3	3
346	1	3	0	0	1	1	2	0	1	1	1	0	0	1	1	0	1	1	20	0	20	3	0	1	0	1	0	0	3	3	4	5	4	4	4	3	4	3	4	3	2	3	3	3	3	2	3	2	4
347	1	3	0	0	1	1	2	0	1	1	1	0	0	1	1	0	1	0	21	0	21	3	0	1	0	1	0	0	3	3	3	3	4	4	3	3	4	3	2	3	3	3	3	3	3	3	3	2	4
348	1	3	0	0	1	1	1	1	0	1	1	0	1	1	1	0	0	0	4	11	4.91667	1	0	0	0	1	0	0	3	3	3	2	4	4	4	2	4	3	3	3	2	2	4	3	4	4	4	3	4
349	1	3	0	0	1	1	2	0	1	1	1	0	0	1	1	0	0	0	6	8	6.66667	2	1	0	0	1	0	0	4	4	3	4	4	4	4	4	4	4	4	4	4	4	4	4	4	4	4	4	4
350	1	3	0	0	1	0	0	0	0	0	0	0	0	1	1	0	0	0	20	8	20.6667	3	0	1	0	1	0	0	3	3	3	3	3	3	3	3	3	3	3	3	3	3	3	3	3	3	3	3	3
351	1	3	0	0	1	1	2	0	1	2	0	1	0	1	1	0	1	1	29	10	29.8333	3	0	1	0	1	0	0	1	3	4	3	4	4	4	3	4	5	5	4	2	4	4	4	4	4	2	1	3
352	1	3	0	0	1	1	2	0	1	1	1	0	1	1	1	0	0	0	6	0	6	2	1	0	1	1	0	0	3	3	4	3	4	4	3	3	3	3	4	4	4	4	4	4	4	4	3	2	3
353	1	3	0	0	1	0	0	0	0	0	0	0	1	1	1	0	0	0	4	11	4.91667	1	0	0	0	1	0	0	4	4	5	4	4	3	4	4	2	4	4	4	4	4	4	2	4	4	4	4	4
354	1	3	0	0	1	0	0	0	0	0	0	0	0	1	1	0	0	0	16	10	16.8333	3	0	1	0	1	0	0	3	2	4	3	3	3	3	2	2	3	3	3	2	2	3	2	2	3	2	2	4
355	1	3	0	0	1	1	2	0	1	1	1	0	0	1	1	0	1	1	12	10	12.8333	2	1	0	1	1	0	0	4	4	4	5	5	5	4	4	4	3	4	4	4	3	4	4	4	4	4	3	4
356	1	3	0	0	1	1	2	0	1	2	0	1	0	1	1	0	1	0	14	10	14.8333	2	1	0	1	1	0	0	4	4	4	4	4	3	4	4	3	3	4	4	4	4	4	4	3	4	2	2	4
357	1	3	0	0	1	1	2	0	1	2	0	1	0	1	1	0	1	0	15	10	15.8333	3	0	1	0	1	0	0	3	3	4	3	4	4	3	3	3	4	4	4	4	3	4	4	4	4	3	3	3
358	1	3	0	0	1	1	2	0	1	1	1	0	1	1	1	0	0	0	3	4	3.33333	1	0	0	1	1	0	0	4	5	4	4	5	3	4	5	4	5	3	5	4	5	5	4	3	5	3	3	4
359	1	3	0	0	1	1	2	0	1	1	1	0	0	1	1	0	1	0	4	10	4.83333	1	0	0	0	1	0	0	4	4	3	4	4	4	4	3	4	4	4	4	4	4	4	4	4	4	4	3	4
360	1	3	0	0	1	1	2	0	1	2	0	1	0	1	1	0	1	0	16	8	16.6667	3	0	1	1	1	0	0	4	4	3	5	5	5	4	4	4	5	4	5	4	4	5	5	5	5	4	4	4
361	1	3	0	0	1	0	0	0	0	0	0	0	1	1	1	0	0	0	2	11	2.91667	1	0	0	1	1	0	0	3	4	4	4	4	3	4	3	3	3	4	4	3	3	4	4	4	4	4	3	3
362	1	1	1	0	0	1	2	0	1	1	1	0	1	1	1	0	0	0	6	11	6.91667	2	1	0	1	1	0	0	3	5	4	4	5	4	3	4	2	4	5	3	4	4	5	5	5	4	4	3	4
363	1	1	1	0	0	0	0	0	0	0	0	0	0	1	1	0	1	0	7	11	7.91667	2	1	0	1	2	1	0	4	4	4	4	4	3	3	2	4	4	3	4	4	4	2	3	4	4	3	4	4
364	1	1	1	0	0	1	1	1	0	1	1	0	1	1	1	0	1	1	18	10	18.8333	3	0	1	1	1	0	0	5	5	5	5	5	5	5	5	5	5	5	5	5	4	4	5	4	5	4	4	5
365	1	1	1	0	0	1	2	0	1	1	1	0	1	1	1	0	0	0	0	11	0.916667	1	0	0	0	1	0	0	5	4	4	4	4	4	4	3	4	4	5	4	4	4	4	4	4	4	4	5	4
366	1	1	1	0	0	0	0	0	0	0	0	0	1	1	1	0	0	0	16	0	16	3	0	1	1	1	0	0	3	3	3	4	4	4	4	3	3	3	4	3	3	2	3	4	4	3	3	3	2
367	1	1	1	0	0	1	1	1	0	1	1	0	1	1	1	0	0	1	3	6	3.5	1	0	0	1	1	0	0	5	5	3	5	4	5	5	4	5	5	5	5	5	5	4	4	4	5	5	5	5
368	1	1	1	0	0	1	2	0	1	1	1	0	0	1	1	0	1	0	25	10	25.8333	3	0	1	1	1	0	0	3	4	3	3	4	4	4	3	4	4	4	4	4	4	4	4	4	4	4	4	4
369	1	1	1	0	0	1	1	1	0	1	1	0	1	1	1	0	0	0	17	10	17.8333	3	0	1	1	1	0	0	3	4	3	2	4	5	5	5	4	4	3	3	4	4	4	4	2	4	3	5	2
370	1	1	1	0	1	0	0	0	0	0	0	0	0	1	1	0	0	0	18	10	18.8333	3	0	1	1	1	0	0	3	2	2	3	4	3	3	3	4	3	2	3	4	3	3	3	4	3	3	3	3
371	1	1	1	0	1	1	2	0	1	1	1	0	1	1	1	0	0	0	0	10	0.833333	1	0	0	1	1	0	0	3	4	4	5	4	4	4	4	4	4	4	4	4	4	4	4	4	4	4	3	4
372	1	1	1	0	1	1	2	0	1	2	0	1	0	1	1	0	0	0	29	3	29.25	3	0	1	1	1	0	0	4	4	4	4	4	4	4	4	4	4	4	4	4	4	4	4	4	4	4	4	4
373	1	1	1	0	1	1	2	0	1	1	1	0	1	1	1	0	0	0	7	0	7	2	1	0	1	1	0	0	3	3	4	2	4	4	4	3	3	3	3	4	3	2	2	3	3	3	2	2	3
374	1	1	1	0	1	1	1	1	0	1	1	0	1	1	1	0	0	0	3	10	3.83333	1	0	0	1	1	0	0	3	4	2	4	4	4	4	4	4	4	4	4	3	4	4	4	4	4	3	3	3
375	1	1	1	0	1	1	2	0	1	1	1	0	1	1	1	0	0	0	0	10	0.833333	1	0	0	1	1	0	0	3	3	4	4	4	4	3	2	3	4	4	3	3	3	4	3	4	4	3	3	4
376	1	1	1	0	1	1	2	0	1	1	1	0	0	1	1	0	0	0	3	11	3.91667	1	0	0	1	1	0	0	3	4	4	4	5	4	4	4	4	4	5	5	4	4	5	5	4	4	5	5	4
377	1	1	1	0	1	1	1	1	0	2	0	1	0	1	1	0	1	0	7	10	7.83333	2	1	0	1	1	0	0	5	4	4	2	2	5	5	5	5	5	5	5	5	4	4	4	4	3	4	5	4
378	1	1	1	0	1	1	2	0	1	1	1	0	0	1	1	0	1	0	6	11	6.91667	2	1	0	1	1	0	0	3	4	4	5	5	5	5	5	5	5	4	5	5	5	4	5	4	5	5	5	5
379	1	1	1	0	1	1	2	0	1	1	1	0	0	1	1	0	1	1	5	11	5.91667	2	1	0	1	1	0	0	3	3	3	3	3	3	3	3	3	4	4	4	3	3	4	3	3	4	4	4	4
380	1	1	1	0	1	1	2	0	1	1	1	0	1	1	1	0	0	0	1	10	1.83333	1	0	0	1	1	0	0	4	4	3	3	4	4	3	3	3	4	5	3	2	4	3	4	4	3	4	4	4
381	1	1	1	0	1	1	2	0	1	1	1	0	1	1	1	0	0	0	1	10	1.83333	1	0	0	1	1	0	0	3	3	4	4	4	4	4	4	4	4	4	4	4	4	4	4	4	4	3	5	4
382	1	1	1	0	1	0	0	0	0	0	0	0	0	1	1	0	0	0	1	11	1.91667	1	0	0	0	2	1	0	3	4	3	3	4	4	4	3	3	4	4	3	3	3	3	3	3	3	3	3	3
383	1	1	1	0	1	0	0	0	0	0	0	0	1	1	1	0	1	0	17	10	17.8333	3	0	1	1	1	0	0	3	3	4	4	3	3	3	3	3	3	3	3	3	3	3	3	4	4	3	4	3
384	1	1	1	0	1	1	2	0	1	1	1	0	0	1	1	0	1	0	14	11	14.9167	2	1	0	0	1	0	0	4	4	4	5	5	4	4	4	4	5	5	4	3	4	5	4	4	3	5	4	5
385	1	1	1	0	1	1	2	0	1	1	1	0	0	1	1	0	0	0	0	10	0.833333	1	0	0	0	2	1	0	3	4	4	5	5	4	4	4	3	4	4	5	4	4	3	4	5	4	5	5	4
386	1	1	1	0	1	1	2	0	1	2	0	1	0	1	1	0	0	0	1	10	1.83333	1	0	0	0	1	0	0	4	4	4	4	4	4	5	4	5	5	3	2	3	4	3	4	4	4	4	4	3
387	1	1	1	0	1	1	2	0	1	1	1	0	1	1	1	0	1	1	18	0	18	3	0	1	1	2	1	0	4	4	4	5	3	4	4	4	4	4	4	4	4	4	4	4	4	4	4	4	4
388	1	1	1	0	1	0	0	0	0	0	0	0	1	1	1	0	0	0	10	0	10	2	1	0	1	1	0	0	3	3	3	3	3	3	3	3	3	3	3	3	3	3	3	3	3	3	3	3	3
389	1	1	1	0	1	1	2	0	1	1	1	0	1	2	1	1	1	1	16	10	16.8333	3	0	1	1	1	0	0	5	5	4	5	4	4	5	5	5	5	5	5	5	5	5	5	5	5	5	5	5
390	1	1	1	0	1	1	2	0	1	1	1	0	1	1	1	0	1	0	10	0	10	2	1	0	1	1	0	0	5	4	4	3	3	3	5	5	5	4	3	3	2	2	4	4	5	4	5	4	4
391	1	1	1	0	1	0	0	0	0	0	0	0	0	1	1	0	1	1	35	0	35	3	0	1	1	1	0	0	4	3	4	4	4	4	4	4	3	3	4	3	4	4	4	3	3	4	3	4	4
392	1	1	1	0	1	1	2	0	1	1	1	0	1	1	1	0	1	0	2	10	2.83333	1	0	0	1	1	0	0	4	4	4	4	4	3	4	3	4	4	4	4	3	3	4	4	3	4	4	3	4
393	1	1	1	0	1	0	0	0	0	0	0	0	1	1	1	0	0	0	2	11	2.91667	1	0	0	1	1	0	0	3	5	3	5	5	5	3	3	4	5	4	5	5	5	5	5	5	5	5	5	5
394	1	1	1	0	1	0	0	0	0	0	0	0	0	1	1	0	0	0	12	11	12.9167	2	1	0	1	1	0	0	2	4	4	4	4	4	4	3	4	4	4	4	4	3	4	3	4	4	4	4	4
395	1	1	1	0	1	1	2	0	1	1	1	0	0	1	1	0	1	0	30	0	30	3	0	1	1	1	0	0	3	3	4	4	4	4	3	4	3	5	5	5	4	5	4	5	5	5	5	4	5
396	1	1	1	0	1	1	1	1	0	1	1	0	0	1	1	0	0	0	36	10	36.8333	3	0	1	1	1	0	0	5	5	5	4	5	4	4	4	5	4	5	3	5	5	5	4	3	3	3	3	4
397	1	1	1	0	1	1	1	1	0	2	0	1	0	1	2	1	0	0	32	10	32.8333	3	0	1	1	3	0	1	5	5	4	4	4	4	4	5	4	4	4	5	5	5	4	4	4	5	4	5	5
398	1	1	1	0	1	0	0	0	0	0	0	0	0	1	1	0	0	0	3	10	3.83333	1	0	0	1	2	1	0	3	3	3	4	4	4	4	4	3	4	4	4	3	4	4	4	4	4	4	3	3
399	1	1	1	0	1	1	2	0	1	1	1	0	0	1	1	0	1	0	4	10	4.83333	1	0	0	1	1	0	0	3	3	3	3	4	4	5	3	4	4	4	4	4	4	4	4	4	4	4	4	4
400	1	1	1	0	1	1	2	0	1	1	1	0	1	1	1	0	0	1	0	10	0.833333	1	0	0	1	2	1	0	4	4	5	5	4	4	4	4	4	5	5	5	5	5	5	4	4	4	3	5	4
401	1	3	0	0	0	1	2	0	1	2	0	1	1	1	1	0	0	0	7	11	7.91667	2	1	0	0	1	0	0	4	4	4	4	4	5	4	5	5	4	4	3	3	3	4	4	3	4	4	4	4
402	1	3	0	0	0	0	0	0	0	0	0	0	0	1	1	0	0	0	6	10	6.83333	2	1	0	1	3	0	1	3	4	4	4	4	4	3	3	4	3	3	3	2	3	3	3	3	3	4	2	4
403	1	3	0	0	0	0	0	0	0	0	0	0	0	1	1	0	0	0	10	9	10.75	2	1	0	0	1	0	0	3	4	2	4	4	3	4	3	3	3	3	4	2	4	4	3	2	3	3	3	3
404	1	3	0	0	0	0	0	0	0	0	0	0	1	1	1	0	1	0	2	7	2.58333	1	0	0	1	1	0	0	3	4	3	3	3	3	4	3	3	3	2	3	3	3	3	3	3	3	3	4	3
405	1	3	0	0	0	0	0	0	0	0	0	0	1	1	1	0	0	0	6	9	6.75	2	1	0	1	1	0	0	3	3	3	3	3	3	2	3	3	3	4	2	3	3	3	3	3	4	3	3	4
406	1	3	0	0	0	0	0	0	0	0	0	0	0	1	1	0	0	0	1	6	1.5	1	0	0	1	1	0	0	3	3	3	3	4	3	3	4	3	3	2	3	3	3	3	3	4	3	4	3	3
407	1	3	0	0	0	0	0	0	0	0	0	0	1	1	1	0	0	0	11	0	11	2	1	0	1	1	0	0	4	4	4	4	4	4	4	4	4	4	4	4	4	4	4	4	4	4	4	4	4
408	1	3	0	0	0	0	0	0	0	0	0	0	1	1	1	0	0	0	5	11	5.91667	2	1	0	1	1	0	0	4	4	5	4	3	4	4	4	4	3	4	4	4	3	4	3	4	4	3	4	4
409	1	3	0	0	0	0	0	0	0	0	0	0	0	1	1	0	1	0	2	10	2.83333	1	0	0	1	1	0	0	4	4	3	3	4	4	3	5	4	5	3	4	3	3	3	4	4	4	5	4	4
410	1	3	0	0	0	0	0	0	0	0	0	0	1	1	1	0	0	0	22	11	22.9167	3	0	1	0	1	0	0	4	4	4	4	4	4	3	4	4	4	3	4	4	4	3	4	3	3	4	4	4
411	1	3	0	0	0	0	0	0	0	0	0	0	1	1	1	0	0	0	1	0	1	1	0	0	0	1	0	0	3	3	2	1	3	4	3	2	2	2	3	2	2	2	2	1	2	2	2	3	3
412	1	3	0	0	0	0	0	0	0	0	0	0	1	1	1	0	1	1	17	0	17	3	0	1	1	1	0	0	5	4	5	5	5	4	5	4	3	4	5	4	3	3	4	2	4	4	4	2	3
413	1	3	0	0	0	0	0	0	0	0	0	0	1	1	1	0	0	0	1	0	1	1	0	0	1	1	0	0	3	3	4	3	4	3	3	3	3	3	4	4	4	4	4	4	4	3	3	3	3
414	1	3	0	0	0	1	2	0	1	1	1	0	1	1	1	0	1	0	9	10	9.83333	2	1	0	1	1	0	0	4	4	1	3	3	2	3	2	3	3	1	3	3	2	2	4	3	3	2	5	5
415	1	3	0	0	0	0	0	0	0	0	0	0	1	1	1	0	1	0	46	0	46	3	0	1	1	1	0	0	4	4	4	4	5	5	4	5	4	4	5	5	5	5	5	5	4	4	4	5	4
416	1	3	0	0	0	0	0	0	0	0	0	0	1	1	1	0	0	0	17	6	17.5	3	0	1	1	1	0	0	4	4	3	5	5	4	4	4	5	5	5	3	4	4	3	5	4	3	4	4	4
417	1	3	0	0	0	1	1	1	0	1	1	0	0	1	1	0	1	0	7	9	7.75	2	1	0	0	1	0	0	4	5	4	5	4	4	4	4	4	4	3	4	2	2	3	4	3	4	3	3	5
418	1	3	0	0	0	0	0	0	0	0	0	0	0	1	1	0	0	0	1	10	1.83333	1	0	0	0	1	0	0	3	3	4	4	4	4	4	3	4	4	4	3	3	4	4	3	3	3	4	3	3
419	1	3	0	0	0	0	0	0	0	0	0	0	1	1	1	0	1	1	12	0	12	2	1	0	1	1	0	0	5	5	5	4	5	5	5	5	4	4	4	3	2	2	3	2	2	2	4	4	4
420	1	3	0	0	0	0	0	0	0	0	0	0	0	1	1	0	0	0	9	10	9.83333	2	1	0	1	1	0	0	4	4	3	2	4	2	3	2	4	4	3	4	2	4	2	2	3	4	4	4	3
421	1	3	0	0	0	0	0	0	0	0	0	0	0	1	1	0	1	0	10	3	10.25	2	1	0	0	1	0	0	2	3	4	3	3	4	4	2	2	2	3	3	3	4	3	3	4	4	3	3	4
422	1	3	0	0	0	1	2	0	1	1	1	0	0	1	1	0	0	0	12	1	12.0833	2	1	0	1	1	0	0	5	4	3	5	3	5	4	4	4	4	4	4	5	5	5	4	4	4	5	4	4
423	1	3	0	0	0	0	0	0	0	0	0	0	0	1	1	0	1	1	25	10	25.8333	3	0	1	0	2	1	0	3	2	4	3	3	4	3	2	3	3	3	3	3	2	2	2	2	2	3	3	3
424	1	3	0	0	0	0	0	0	0	0	0	0	0	1	1	0	0	0	4	0	4	1	0	0	1	1	0	0	4	3	3	4	3	4	3	4	4	4	4	3	4	4	4	3	3	4	2	2	3
425	1	3	0	0	0	0	0	0	0	0	0	0	0	1	1	0	0	0	10	0	10	2	1	0	1	2	1	0	2	2	2	2	2	2	2	2	2	2	2	2	2	3	3	3	3	3	3	3	3
426	1	3	0	0	0	0	0	0	0	0	0	0	0	1	1	0	1	0	1	9	1.75	1	0	0	1	1	0	0	3	3	3	2	4	4	3	3	3	3	4	3	3	4	4	4	4	4	4	3	4
427	1	3	0	0	0	0	0	0	0	0	0	0	0	1	1	0	0	0	0	1	0.0833333	1	0	0	1	2	1	0	2	2	2	3	2	2	2	2	2	4	3	4	4	4	4	3	3	3	3	1	3
428	1	3	0	0	0	1	1	1	0	1	1	0	1	1	1	0	1	0	21	0	21	3	0	1	1	1	0	0	3	3	3	3	4	4	4	4	3	3	3	3	4	4	4	3	3	3	3	3	3
429	1	3	0	0	0	0	0	0	0	0	0	0	1	1	1	0	1	0	6	0	6	2	1	0	1	1	0	0	3	4	3	3	3	3	4	4	4	4	3	4	3	3	4	4	3	4	4	3	3
430	1	3	0	0	0	0	0	0	0	0	0	0	1	1	1	0	1	1	30	10	30.8333	3	0	1	1	1	0	0	4	3	4	4	3	3	4	4	3	3	4	4	3	2	2	3	2	4	4	4	4
431	1	3	0	0	0	0	0	0	0	0	0	0	0	1	1	0	0	0	29	11	29.9167	3	0	1	0	1	0	0	4	4	4	3	4	4	4	5	4	3	4	4	3	4	4	3	4	4	5	4	5
432	1	3	0	0	0	0	0	0	0	0	0	0	0	1	1	0	0	0	3	0	3	1	0	0	1	1	0	0	3	3	3	3	3	3	3	3	3	3	3	3	3	3	3	3	3	3	3	3	3
433	1	3	0	0	0	0	0	0	0	0	0	0	0	1	1	0	0	0	38	0	38	3	0	1	0	1	0	0	2	3	3	1	2	3	3	3	3	3	3	3	3	2	2	2	2	3	3	3	3
434	1	3	0	0	0	0	0	0	0	0	0	0	0	1	1	0	0	0	16	10	16.8333	3	0	1	0	1	0	0	2	3	3	2	4	4	3	4	3	3	4	3	4	3	3	3	4	4	3	4	5
435	1	3	0	0	0	0	0	0	0	0	0	0	1	1	1	0	0	0	8	0	8	2	1	0	1	1	0	0	5	4	4	3	3	4	4	5	5	5	5	5	4	3	3	4	4	3	4	5	5
436	1	3	0	0	0	0	0	0	0	0	0	0	1	1	1	0	0	0	7	9	7.75	2	1	0	1	1	0	0	3	4	2	4	4	3	4	4	4	4	3	3	3	4	4	4	4	4	4	4	4
437	1	3	0	0	0	0	0	0	0	0	0	0	0	1	1	0	0	0	0	10	0.833333	1	0	0	0	1	0	0	2	3	2	2	4	3	3	2	3	2	2	3	2	2	2	3	2	3	4	4	4
438	1	3	0	0	0	1	1	1	0	1	1	0	0	1	1	0	0	0	25	0	25	3	0	1	1	1	0	0	3	3	4	4	3	3	2	3	4	3	2	4	4	3	3	3	4	4	2	3	3
439	1	3	0	0	0	0	0	0	0	0	0	0	1	1	1	0	1	0	15	0	15	3	0	1	1	1	0	0	4	4	3	2	3	4	3	4	4	3	3	3	3	3	3	3	3	3	3	4	4
440	1	3	0	0	0	0	0	0	0	0	0	0	0	1	1	0	1	1	12	0	12	2	1	0	1	1	0	0	3	4	3	2	3	4	3	3	5	4	4	3	2	3	3	4	3	3	3	3	4
441	1	3	0	0	0	0	0	0	0	0	0	0	0	1	1	0	0	0	9	10	9.83333	2	1	0	1	1	0	0	4	4	2	4	3	4	4	4	4	4	4	4	3	3	3	4	3	4	4	4	4
442	1	3	0	0	0	1	2	0	1	2	0	1	1	1	1	0	0	0	10	0	10	2	1	0	0	1	0	0	3	3	3	3	4	4	3	3	3	3	4	3	3	3	3	3	3	3	4	3	3
443	1	3	0	0	0	1	2	0	1	2	0	1	0	1	1	0	0	0	1	8	1.66667	1	0	0	0	1	0	0	3	3	3	3	4	4	3	3	3	3	4	3	3	3	3	3	3	3	4	3	3
444	1	3	0	0	0	1	2	0	1	2	0	1	1	1	1	0	0	0	5	11	5.91667	2	1	0	0	1	0	0	3	4	4	4	4	4	3	3	3	3	4	4	2	2	3	3	2	3	2	3	3
445	1	1	1	0	1	0	0	0	0	0	0	0	0	1	1	0	0	0	2	11	2.91667	1	0	0	1	1	0	0	4	4	5	2	4	4	5	5	4	4	4	4	4	3	4	5	4	4	4	4	4
446	1	1	1	0	1	1	2	0	1	1	1	0	1	1	1	0	0	0	0	11	0.916667	1	0	0	1	1	0	0	4	4	2	5	5	5	5	4	4	5	5	5	5	5	5	5	5	5	5	5	5
447	1	1	1	0	1	1	2	0	1	1	1	0	1	1	1	0	0	0	4	11	4.91667	1	0	0	1	1	0	0	4	4	3	5	3	4	4	3	4	5	4	4	3	4	4	4	3	3	4	4	3
448	1	1	1	0	1	1	1	1	0	1	1	0	0	2	1	1	0	0	16	10	16.8333	3	0	1	1	1	0	0	4	4	5	4	4	4	4	3	4	4	5	3	4	4	4	4	3	3	4	3	3
449	1	1	1	0	1	1	2	0	1	1	1	0	1	1	1	0	0	0	16	11	16.9167	3	0	1	1	1	0	0	5	4	5	5	3	4	4	5	5	5	5	5	5	5	5	3	4	5	5	5	5
450	1	1	1	0	1	1	1	1	0	1	1	0	1	1	1	0	0	0	7	10	7.83333	2	1	0	0	1	0	0	4	4	4	5	4	3	5	2	4	5	5	4	3	3	5	5	5	4	4	4	3
451	1	1	1	0	1	1	2	0	1	2	0	1	1	1	1	0	0	0	6	0	6	2	1	0	1	3	0	1	4	4	4	4	4	4	4	4	4	4	4	4	4	4	4	4	4	4	4	5	5
452	1	1	1	0	1	1	1	1	0	1	1	0	0	1	1	0	0	0	7	8	7.66667	2	1	0	1	2	1	0	3	5	4	5	4	4	4	2	4	4	5	2	3	1	2	4	2	4	5	5	3
453	1	1	1	0	1	1	2	0	1	1	1	0	0	2	1	1	1	0	37	10	37.8333	3	0	1	0	1	0	0	5	5	3	4	4	4	4	4	4	4	4	4	4	4	4	4	4	4	4	4	5
454	1	1	1	0	1	1	2	0	1	2	0	1	1	1	1	0	0	0	20	0	20	3	0	1	1	1	0	0	5	5	4	5	5	5	5	5	5	5	5	5	5	5	5	5	4	5	5	5	5
455	1	1	1	0	1	1	2	0	1	1	1	0	1	1	1	0	0	1	13	0	13	2	1	0	1	1	0	0	5	5	5	5	5	5	5	5	5	5	5	5	5	4	4	5	5	5	5	5	5
456	1	1	1	0	1	1	2	0	1	1	1	0	1	1	1	0	1	0	29	0	29	3	0	1	0	1	0	0	4	4	5	5	4	5	4	4	4	4	4	4	4	4	4	5	4	4	4	3	4
457	1	1	1	0	1	1	2	0	1	1	1	0	1	1	1	0	0	0	7	11	7.91667	2	1	0	1	1	0	0	4	4	4	4	4	4	4	3	4	5	4	2	2	4	2	2	2	2	3	3	3
458	1	1	1	0	1	0	0	0	0	0	0	0	1	1	1	0	0	0	3	11	3.91667	1	0	0	0	2	1	0	3	4	4	4	4	4	3	3	3	4	4	4	3	3	3	2	2	4	5	5	5
459	1	1	1	0	1	1	2	0	1	1	1	0	0	1	1	0	0	0	3	0	3	1	0	0	1	2	1	0	4	4	2	4	4	4	4	4	5	5	4	3	4	4	4	4	4	4	4	4	5
460	1	1	1	0	1	1	2	0	1	1	1	0	0	1	1	0	0	0	3	10	3.83333	1	0	0	0	2	1	0	3	4	4	5	3	4	4	4	5	4	5	4	3	4	5	4	5	3	5	4	5
461	1	1	1	0	1	1	2	0	1	1	1	0	1	1	1	0	0	0	1	11	1.91667	1	0	0	1	2	1	0	4	4	3	4	4	4	4	4	4	5	4	4	2	4	4	4	4	5	5	4	5
462	1	1	1	0	1	1	2	0	1	1	1	0	1	1	1	0	0	0	2	9	2.75	1	0	0	0	2	1	0	4	3	4	4	4	4	4	4	3	4	4	4	4	3	3	3	4	3	3	4	4
463	1	1	1	0	1	0	0	0	0	0	0	0	0	1	1	0	0	0	12	11	12.9167	2	1	0	1	1	0	0	5	4	4	5	5	4	4	4	4	5	4	4	3	4	4	4	4	4	4	3	4
464	1	1	1	0	1	1	1	1	0	1	1	0	0	1	1	0	0	0	13	2	13.1667	2	1	0	1	1	0	0	5	5	4	4	4	4	3	3	4	4	3	5	5	3	4	4	4	4	4	4	4
465	1	1	1	0	1	1	1	1	0	1	1	0	1	1	1	0	1	1	23	10	23.8333	3	0	1	1	1	0	0	4	4	3	4	4	4	4	4	3	3	3	4	4	3	3	3	3	4	3	4	4
466	1	1	1	0	1	1	1	1	0	1	1	0	1	1	1	0	0	0	25	0	25	3	0	1	1	1	0	0	3	3	3	4	4	3	3	3	3	3	3	3	3	3	3	3	3	3	3	3	3
467	1	1	1	0	1	1	2	0	1	2	0	1	0	1	1	0	0	0	8	10	8.83333	2	1	0	1	1	0	0	4	3	4	4	4	4	5	4	4	5	4	5	4	5	5	5	4	4	4	3	4
468	1	1	1	0	1	1	2	0	1	1	1	0	1	1	1	0	0	0	3	11	3.91667	1	0	0	0	2	1	0	3	3	2	3	4	3	3	3	3	3	3	3	3	3	3	3	3	3	3	3	3
469	1	1	1	0	1	1	2	0	1	2	0	1	1	1	1	0	0	0	1	10	1.83333	1	0	0	0	2	1	0	2	3	4	5	5	4	3	3	4	5	5	4	3	5	5	4	4	4	4	3	3
470	1	1	1	0	1	1	2	0	1	1	1	0	1	1	1	0	0	0	1	10	1.83333	1	0	0	0	2	1	0	3	5	5	4	4	4	2	2	2	2	2	4	4	2	4	4	3	4	2	5	4
471	1	1	1	0	1	1	2	0	1	1	1	0	1	1	1	0	0	0	1	11	1.91667	1	0	0	1	1	0	0	3	4	4	4	4	4	2	2	3	3	3	3	4	4	3	3	3	3	3	4	4
472	1	1	1	0	1	1	2	0	1	1	1	0	1	1	1	0	0	0	29	10	29.8333	3	0	1	0	1	0	0	5	5	4	5	4	4	5	5	4	4	4	4	4	4	4	4	4	4	5	3	5
473	1	1	1	0	1	1	1	1	0	1	1	0	0	1	1	0	0	0	3	11	3.91667	1	0	0	1	3	0	1	3	3	4	4	4	4	3	5	4	4	4	4	2	3	3	4	3	3	4	3	4
474	1	1	1	0	1	1	1	1	0	1	1	0	1	1	1	0	0	0	3	1	3.08333	1	0	0	1	2	1	0	5	5	5	5	4	4	4	4	4	4	4	4	4	4	4	4	4	4	4	5	5
475	1	1	1	0	1	1	2	0	1	1	1	0	1	1	1	0	0	0	3	10	3.83333	1	0	0	0	1	0	0	4	4	4	4	5	4	5	3	5	4	4	5	3	5	5	3	3	3	5	5	4
476	1	1	1	0	1	1	2	0	1	1	1	0	0	1	1	0	0	0	0	10	0.833333	1	0	0	1	1	0	0	4	3	4	3	3	4	3	4	3	3	3	4	3	4	4	4	4	3	3	3	4
477	1	1	1	0	1	0	0	0	0	0	0	0	0	1	1	0	0	0	17	0	17	3	0	1	0	1	0	0	4	4	5	4	3	3	5	3	4	5	4	5	4	5	5	5	4	4	5	4	4
478	1	1	1	0	1	1	2	0	1	1	1	0	0	1	1	0	0	0	10	0	10	2	1	0	1	1	0	0	3	4	4	4	4	4	3	3	3	3	3	3	3	5	5	4	4	4	4	4	4
479	1	1	1	0	1	1	1	1	0	1	1	0	1	1	1	0	0	0	10	10	10.8333	2	1	0	1	1	0	0	3	3	4	3	4	3	4	3	4	4	3	3	4	3	3	3	3	3	3	3	4
480	1	1	1	0	1	1	2	0	1	2	0	1	0	1	1	0	0	0	22	11	22.9167	3	0	1	0	1	0	0	4	4	5	3	3	5	4	3	5	5	4	5	3	5	5	5	5	4	4	3	5
481	1	1	1	0	1	1	2	0	1	2	0	1	1	1	1	0	0	0	4	10	4.83333	1	0	0	1	1	0	0	3	3	2	4	4	3	2	3	4	3	2	3	2	3	2	3	3	4	3	2	2
482	1	1	1	0	1	1	1	1	0	1	1	0	0	1	1	0	0	0	17	10	17.8333	3	0	1	1	1	0	0	5	4	5	5	3	5	3	4	4	4	5	5	5	3	3	2	2	4	3	2	4
483	1	1	1	0	1	1	2	0	1	1	1	0	0	1	1	0	0	0	21	11	21.9167	3	0	1	0	1	0	0	5	4	4	5	4	4	4	4	5	5	4	4	4	4	4	5	5	5	4	4	4
484	1	1	1	0	1	1	2	0	1	1	1	0	0	2	1	1	0	0	11	10	11.8333	2	1	0	0	1	0	0	4	5	5	4	4	4	3	4	3	3	5	3	2	5	5	4	3	3	4	5	5
485	1	1	1	0	1	0	0	0	0	0	0	0	0	1	1	0	0	0	8	11	8.91667	2	1	0	1	1	0	0	4	5	4	4	5	4	4	4	4	4	4	4	3	3	3	4	4	4	3	4	4
486	1	1	1	0	1	1	2	0	1	1	1	0	0	1	1	0	0	0	14	9	14.75	2	1	0	1	1	0	0	4	4	5	3	4	4	5	4	4	4	4	5	5	5	5	5	5	5	5	5	5
487	1	1	1	0	1	1	2	0	1	1	1	0	1	1	1	0	1	0	5	11	5.91667	2	1	0	1	1	0	0	4	4	4	4	4	4	4	4	4	4	5	4	4	4	4	4	4	4	4	4	4
488	1	1	1	0	1	1	2	0	1	1	1	0	0	1	1	0	0	0	6	11	6.91667	2	1	0	1	2	1	0	3	3	4	4	4	3	3	4	4	4	4	4	3	3	3	4	3	3	3	3	4
489	1	1	1	0	1	1	2	0	1	2	0	1	0	1	1	0	0	0	9	11	9.91667	2	1	0	0	1	0	0	4	5	3	4	4	4	4	4	4	4	4	4	4	4	4	4	4	4	4	4	4
490	1	1	1	0	1	1	2	0	1	1	1	0	1	1	1	0	0	0	12	10	12.8333	2	1	0	1	1	0	0	4	4	4	4	4	4	5	4	4	4	4	4	4	4	5	4	5	5	5	5	5
491	1	1	1	0	1	1	2	0	1	2	0	1	1	1	1	0	0	0	6	10	6.83333	2	1	0	1	1	0	0	4	5	3	3	4	5	4	4	5	4	5	5	4	4	5	5	4	5	5	4	4
492	1	1	1	0	1	1	1	1	0	2	0	1	1	1	1	0	1	0	10	0	10	2	1	0	1	1	0	0	4	4	3	4	4	4	4	4	4	4	4	4	4	4	4	4	4	4	4	4	4
493	1	1	1	0	1	1	1	1	0	2	0	1	1	1	1	0	1	0	8	10	8.83333	2	1	0	1	1	0	0	3	3	4	4	4	4	5	4	4	4	4	4	4	4	5	4	4	4	4	4	4
494	1	1	1	0	1	1	2	0	1	2	0	1	1	1	1	0	0	0	3	4	3.33333	1	0	0	1	1	0	0	4	4	4	4	4	4	4	4	4	4	4	3	4	3	3	2	3	3	4	4	4
495	1	1	1	0	1	1	2	0	1	1	1	0	0	1	1	0	0	0	3	10	3.83333	1	0	0	1	2	1	0	4	4	4	4	4	4	4	4	4	4	4	4	4	4	4	4	4	4	4	4	4
496	1	1	1	0	1	1	2	0	1	2	0	1	1	1	1	0	0	0	7	11	7.91667	2	1	0	1	1	0	0	3	3	4	4	4	4	4	4	4	4	4	4	4	4	4	4	4	4	4	4	4
497	1	1	1	0	1	1	2	0	1	2	0	1	1	1	1	0	1	0	19	11	19.9167	3	0	1	1	1	0	0	4	3	4	3	4	5	3	4	3	4	4	3	4	3	3	2	4	4	3	4	3
498	1	1	1	0	1	1	1	1	0	2	0	1	1	1	1	0	1	0	14	10	14.8333	2	1	0	1	1	0	0	4	3	4	5	5	4	3	3	3	4	4	3	3	4	4	4	4	4	4	3	4
499	1	1	1	0	1	1	2	0	1	1	1	0	0	1	1	0	1	0	11	10	11.8333	2	1	0	1	1	0	0	3	3	3	4	4	4	3	5	5	4	2	1	4	2	4	4	1	4	2	3	2
500	1	1	1	0	1	1	2	0	1	1	1	0	0	1	1	0	0	0	8	0	8	2	1	0	1	1	0	0	3	3	3	3	3	3	3	3	3	3	3	3	4	4	4	4	3	3	4	4	3
501	1	1	1	0	1	1	2	0	1	1	1	0	0	1	1	0	0	0	1	10	1.83333	1	0	0	1	1	0	0	4	4	3	4	5	5	4	5	3	3	3	4	2	3	3	3	2	2	3	3	4
502	1	1	1	0	1	0	0	0	0	0	0	0	1	1	1	0	0	0	4	10	4.83333	1	0	0	1	1	0	0	4	4	5	5	4	3	4	5	4	5	5	3	3	4	5	4	3	3	3	3	4
503	1	1	1	0	1	0	0	0	0	0	0	0	0	1	1	0	1	0	30	10	30.8333	3	0	1	0	1	0	0	5	4	5	4	5	4	4	4	5	5	4	4	3	4	5	5	4	4	3	4	4
504	1	1	1	0	1	1	2	0	1	1	1	0	1	1	1	0	1	0	9	0	9	2	1	0	1	1	0	0	4	4	3	4	5	5	5	4	3	4	4	4	4	3	4	5	4	5	4	4	4
505	1	1	1	0	1	1	2	0	1	1	1	0	1	1	1	0	0	0	8	11	8.91667	2	1	0	1	1	0	0	3	4	2	3	3	4	4	4	4	4	3	4	4	5	4	4	4	4	4	4	4
506	1	1	1	0	1	0	0	0	0	0	0	0	1	1	1	0	0	0	3	11	3.91667	1	0	0	1	2	1	0	4	4	4	4	5	5	4	5	5	5	5	5	5	4	4	4	4	5	4	3	4
507	1	1	1	0	1	1	2	0	1	2	0	1	1	1	1	0	0	0	1	6	1.5	1	0	0	1	1	0	0	3	3	3	3	5	3	3	4	4	4	4	3	3	3	3	3	4	4	4	3	3
508	1	1	1	0	1	1	2	0	1	2	0	1	1	2	1	1	0	0	10	8	10.6667	2	1	0	1	2	1	0	4	4	3	4	4	4	4	4	4	4	4	4	4	4	4	4	4	4	5	4	3
509	1	1	1	0	1	1	2	0	1	1	1	0	0	1	1	0	0	0	4	10	4.83333	1	0	0	1	1	0	0	4	4	4	3	4	4	4	4	3	4	4	4	3	4	4	4	4	4	4	3	4
510	1	1	1	0	1	0	0	0	0	0	0	0	0	1	1	0	0	0	10	0	10	2	1	0	0	1	0	0	3	3	2	2	2	4	4	3	3	4	4	3	4	3	3	3	3	4	3	3	4
511	1	3	0	0	0	1	2	0	1	2	0	1	1	1	1	0	0	0	3	10	3.83333	1	0	0	1	1	0	0	3	3	3	4	4	4	3	3	3	3	3	3	3	3	3	3	3	3	3	3	4
512	1	3	0	0	0	1	2	0	1	2	0	1	1	1	1	0	1	1	6	11	6.91667	2	1	0	1	1	0	0	5	4	4	5	5	3	4	5	3	4	4	3	4	4	5	4	5	5	4	3	3
513	1	3	0	0	0	1	2	0	1	2	0	1	1	1	1	0	1	0	25	0	25	3	0	1	1	1	0	0	3	3	4	3	4	4	3	4	4	4	3	3	3	4	4	4	4	4	4	4	4
514	1	3	0	0	0	1	2	0	1	2	0	1	0	1	1	0	1	0	14	0	14	2	1	0	1	1	0	0	3	3	3	4	3	3	3	2	3	4	3	3	3	4	3	3	4	3	3	2	3
515	1	3	0	0	0	0	0	0	0	0	0	0	1	1	1	0	0	0	19	6	19.5	3	0	1	1	1	0	0	3	3	3	3	3	3	3	3	3	3	3	3	3	3	3	3	3	3	3	3	3
516	1	3	0	0	0	1	2	0	1	1	1	0	0	1	1	0	0	0	15	0	15	3	0	1	1	1	0	0	3	4	3	3	3	4	3	4	4	4	4	3	3	3	4	3	4	4	4	4	4
517	1	3	0	0	0	1	2	0	1	2	0	1	1	1	1	0	0	0	14	10	14.8333	2	1	0	1	1	0	0	4	4	4	4	4	4	3	4	4	4	4	4	4	4	4	4	4	3	4	4	4
518	1	3	0	0	0	1	2	0	1	2	0	1	1	1	1	0	0	0	12	6	12.5	2	1	0	1	1	0	0	4	4	4	3	4	3	4	4	4	4	4	4	4	4	4	4	3	4	4	3	4
519	1	3	0	0	0	1	2	0	1	2	0	1	0	1	1	0	0	0	15	0	15	3	0	1	1	1	0	0	4	4	5	5	4	4	4	5	5	5	5	4	4	5	5	4	4	5	5	5	5
520	1	3	0	0	0	1	2	0	1	2	0	1	0	1	1	0	0	0	11	11	11.9167	2	1	0	1	1	0	0	4	3	3	4	3	4	4	3	4	4	4	4	3	3	4	4	4	4	4	4	4
521	1	3	0	0	0	1	2	0	1	2	0	1	0	1	1	0	0	0	10	11	10.9167	2	1	0	1	1	0	0	4	4	4	4	4	4	4	4	4	4	4	4	4	4	4	3	4	4	3	3	4
522	1	3	0	0	0	1	1	1	0	1	1	0	1	1	1	0	0	0	10	3	10.25	2	1	0	1	1	0	0	4	4	4	4	4	4	4	4	4	4	4	4	3	3	4	4	3	3	4	3	3
523	1	3	0	0	0	1	2	0	1	2	0	1	1	1	1	0	1	1	2	6	2.5	1	0	0	1	1	0	0	3	3	3	3	3	3	3	3	4	4	3	4	3	3	3	3	3	3	3	3	3
524	1	3	0	0	0	1	2	0	1	1	1	0	1	1	1	0	0	0	8	0	8	2	1	0	1	1	0	0	5	4	4	5	4	4	4	4	4	4	5	4	4	4	4	4	4	4	4	4	4
525	1	3	0	0	0	1	1	1	0	2	0	1	0	1	1	0	0	0	9	0	9	2	1	0	1	1	0	0	4	4	4	4	4	5	5	5	5	5	4	5	4	4	5	4	4	5	5	4	4
526	1	3	0	0	0	1	2	0	1	2	0	1	0	1	1	0	0	0	0	3	0.25	1	0	0	1	1	0	0	3	3	3	5	4	4	3	3	3	4	4	4	4	3	4	3	3	3	3	3	3
527	1	3	0	0	0	1	2	0	1	2	0	1	1	1	1	0	0	0	0	11	0.916667	1	0	0	0	1	0	0	4	4	3	4	4	4	3	4	4	4	4	4	3	3	4	3	3	4	4	3	4
528	1	3	0	0	0	1	2	0	1	2	0	1	1	1	1	0	0	0	4	11	4.91667	1	0	0	1	1	0	0	3	3	3	4	4	4	4	3	4	4	4	4	3	4	4	4	4	3	4	3	3
529	1	3	0	0	0	1	2	0	1	1	1	0	0	1	2	1	0	0	13	10	13.8333	2	1	0	0	3	0	1	5	4	4	5	5	5	5	5	5	5	4	5	5	5	5	5	5	5	5	5	5
530	1	3	0	0	0	1	2	0	1	1	1	0	0	1	1	0	0	0	1	6	1.5	1	0	0	1	1	0	0	4	4	3	4	4	3	4	3	3	4	4	4	4	4	4	3	4	3	4	3	4
531	1	3	0	0	0	1	2	0	1	2	0	1	1	1	1	0	1	1	18	0	18	3	0	1	1	1	0	0	4	4	4	4	4	4	4	3	4	4	4	4	3	4	5	4	4	4	4	3	4
532	1	3	0	0	0	1	2	0	1	2	0	1	1	1	1	0	0	0	14	0	14	2	1	0	1	1	0	0	3	3	3	3	2	3	2	3	3	3	2	3	3	3	3	3	3	3	3	3	3
533	1	3	0	0	0	1	2	0	1	1	1	0	1	1	1	0	1	0	5	0	5	2	1	0	1	1	0	0	3	3	3	4	3	3	3	3	3	3	3	3	3	3	3	3	3	3	3	3	3
534	1	3	0	0	0	1	2	0	1	2	0	1	1	1	1	0	0	0	1	10	1.83333	1	0	0	1	2	1	0	5	4	3	4	4	3	5	4	3	5	4	4	4	4	5	3	4	4	4	2	3
535	1	3	0	0	0	1	2	0	1	2	0	1	1	1	1	0	0	0	5	0	5	2	1	0	1	1	0	0	3	3	3	4	4	4	3	3	3	3	3	3	3	3	3	3	3	3	3	3	3
536	1	3	0	0	0	1	2	0	1	2	0	1	1	1	1	0	0	0	6	0	6	2	1	0	1	1	0	0	4	4	3	4	4	4	3	3	3	4	3	3	3	4	4	4	4	4	4	3	3
537	1	3	0	0	0	1	2	0	1	1	1	0	1	1	1	0	1	0	2	6	2.5	1	0	0	1	2	1	0	3	3	3	5	5	3	5	3	4	4	5	4	4	4	4	4	4	4	4	4	4
538	1	3	0	0	0	1	2	0	1	2	0	1	0	1	1	0	0	0	10	0	10	2	1	0	1	1	0	0	4	4	5	5	5	4	4	4	4	4	4	4	4	4	4	4	4	4	4	4	4
539	1	3	0	0	0	1	2	0	1	2	0	1	1	1	1	0	0	0	20	0	20	3	0	1	1	1	0	0	4	4	4	4	4	4	4	4	4	4	4	4	4	4	4	4	4	4	4	4	4
540	1	3	0	0	0	1	2	0	1	2	0	1	1	1	1	0	0	0	9	11	9.91667	2	1	0	1	1	0	0	3	3	3	4	4	4	4	4	4	4	4	4	4	4	4	4	4	4	4	4	4
541	1	3	0	0	0	1	2	0	1	2	0	1	1	1	1	0	1	0	19	10	19.8333	3	0	1	1	1	0	0	5	5	4	5	4	5	4	4	4	4	4	4	4	4	5	4	4	4	4	4	4
542	1	3	0	0	1	1	2	0	1	2	0	1	1	1	1	0	1	0	11	0	11	2	1	0	1	1	0	0	4	4	3	3	3	3	3	3	3	3	3	3	3	3	3	3	3	3	3	3	4
543	1	3	0	0	1	1	2	0	1	1	1	0	1	1	1	0	0	0	1	3	1.25	1	0	0	1	2	1	0	5	3	2	3	3	3	3	2	3	3	3	3	3	3	3	3	3	3	3	3	4
544	1	3	0	0	0	1	2	0	1	2	0	1	1	1	1	0	0	0	11	10	11.8333	2	1	0	1	1	0	0	3	3	3	4	4	3	3	3	4	4	3	4	4	3	3	3	3	3	3	3	3
545	1	3	0	0	0	1	2	0	1	1	1	0	1	1	1	0	0	0	5	3	5.25	2	1	0	1	1	0	0	4	4	3	3	4	3	4	3	4	4	4	4	4	4	4	4	3	3	3	3	3
546	1	3	0	0	0	1	2	0	1	2	0	1	1	2	1	1	0	0	9	0	9	2	1	0	0	1	0	0	4	3	4	3	4	5	4	5	4	5	5	4	3	4	4	3	3	4	4	4	4
547	1	3	0	0	0	1	2	0	1	1	1	0	0	1	1	0	0	0	20	0	20	3	0	1	0	1	0	0	3	4	5	4	4	4	3	3	4	4	3	3	4	3	4	3	3	3	4	4	5
548	1	3	0	0	0	1	2	0	1	1	1	0	1	1	1	0	0	1	15	11	15.9167	3	0	1	0	1	0	0	3	3	4	4	4	4	4	4	4	4	4	4	3	3	3	4	4	4	4	3	4
549	1	3	0	0	0	1	2	0	1	2	0	1	1	1	1	0	0	0	3	10	3.83333	1	0	0	0	1	0	0	3	4	3	4	3	3	2	3	3	4	3	3	3	3	4	4	3	3	3	4	4
550	1	3	0	0	0	1	2	0	1	1	1	0	1	1	1	0	0	0	0	10	0.833333	1	0	0	1	1	0	0	3	4	4	4	4	4	4	3	3	4	4	3	3	3	3	3	2	3	3	4	3
551	1	3	0	0	0	1	2	0	1	1	1	0	0	1	1	0	0	0	20	0	20	3	0	1	1	1	0	0	4	4	5	3	3	3	3	3	3	4	2	4	4	4	5	3	3	3	3	3	3
552	1	3	0	0	0	0	0	0	0	0	0	0	1	1	1	0	0	0	2	1	2.08333	1	0	0	1	2	1	0	3	3	4	4	4	4	3	4	4	5	4	4	3	4	5	4	3	4	3	3	4
553	1	3	0	0	0	1	2	0	1	2	0	1	0	1	1	0	0	0	16	10	16.8333	3	0	1	0	1	0	0	4	4	3	4	4	4	4	4	4	4	4	4	4	3	3	4	4	4	4	4	5
554	1	3	0	0	0	1	2	0	1	2	0	1	1	1	1	0	1	0	25	8	25.6667	3	0	1	1	1	0	0	4	4	4	4	4	4	4	4	4	4	4	4	4	4	4	4	4	4	4	4	4
555	1	3	0	0	0	0	0	0	0	0	0	0	1	1	1	0	0	1	19	0	19	3	0	1	1	1	0	0	4	3	5	4	5	4	4	4	4	5	4	4	4	4	4	3	2	3	5	3	4
556	1	3	0	0	0	1	2	0	1	1	1	0	0	1	1	0	0	0	15	5	15.4167	3	0	1	0	1	0	0	3	4	3	4	2	3	3	3	4	3	4	3	3	3	3	4	3	2	3	3	3
557	1	3	0	0	0	1	1	1	0	1	1	0	1	1	1	0	0	0	19	10	19.8333	3	0	1	1	1	0	0	3	4	4	4	4	4	3	4	4	4	4	4	4	3	4	4	4	2	4	4	3
558	1	3	0	0	1	1	2	0	1	2	0	1	1	1	1	0	0	1	10	0	10	2	1	0	1	1	0	0	3	4	3	4	4	4	4	4	4	4	4	4	3	4	4	4	4	4	4	3	4
559	1	3	0	0	1	1	2	0	1	1	1	0	1	1	1	0	0	0	9	11	9.91667	2	1	0	0	1	0	0	4	4	4	4	4	4	5	4	5	5	5	5	2	4	5	5	5	5	5	4	5
560	1	3	0	0	1	0	0	0	0	0	0	0	1	1	1	0	1	0	7	0	7	2	1	0	0	1	0	0	3	3	3	4	4	3	3	3	3	3	3	4	3	3	4	4	3	3	4	4	3
561	1	3	0	0	1	1	2	0	1	1	1	0	0	1	1	0	1	0	13	7	13.5833	2	1	0	1	2	1	0	3	3	5	4	4	4	3	3	3	3	3	3	3	3	3	3	3	3	3	3	3
562	1	3	0	0	1	1	2	0	1	2	0	1	1	1	1	0	0	0	7	4	7.33333	2	1	0	1	1	0	0	4	4	2	4	3	3	4	4	4	4	4	4	4	3	4	2	3	3	4	3	5
563	1	3	0	0	1	1	2	0	1	2	0	1	1	1	1	0	0	0	1	0	1	1	0	0	1	1	0	0	3	3	4	4	4	3	4	2	2	3	3	3	3	3	3	3	2	3	3	3	3
564	1	3	0	0	1	1	2	0	1	1	1	0	1	1	1	0	0	0	14	10	14.8333	2	1	0	0	1	0	0	4	4	5	4	4	4	4	4	3	4	4	4	3	4	4	4	4	4	4	3	5
565	1	1	1	0	1	1	2	0	1	1	1	0	0	1	1	0	0	0	4	10	4.83333	1	0	0	1	1	0	0	4	4	3	4	5	4	3	4	4	4	4	3	3	4	5	4	4	4	4	4	4
566	1	1	1	0	1	0	0	0	0	0	0	0	0	1	1	0	1	0	20	10	20.8333	3	0	1	0	1	0	0	4	4	4	5	3	4	4	4	4	4	4	4	4	3	3	4	4	4	4	4	4
567	1	1	1	0	1	1	1	1	0	2	0	1	0	1	1	0	0	0	27	10	27.8333	3	0	1	1	1	0	0	4	4	3	4	3	4	3	3	4	4	4	3	3	4	4	4	4	4	3	3	4
568	1	1	1	0	1	1	1	1	0	1	1	0	0	1	1	0	0	0	33	0	33	3	0	1	0	1	0	0	4	4	4	3	4	4	4	4	4	4	4	3	3	3	4	3	3	3	4	4	4
569	1	1	1	0	1	1	2	0	1	1	1	0	1	1	1	0	0	0	7	0	7	2	1	0	1	1	0	0	4	4	4	3	4	4	4	3	3	4	4	3	3	4	4	4	4	3	3	4	4
570	1	1	1	0	1	1	1	1	0	1	1	0	0	1	1	0	0	0	19	10	19.8333	3	0	1	0	1	0	0	4	4	4	4	4	4	4	3	4	4	4	4	3	4	4	4	4	4	4	4	4
571	1	1	1	0	1	1	2	0	1	2	0	1	1	1	1	0	0	0	9	10	9.83333	2	1	0	1	1	0	0	4	4	5	4	4	4	4	4	4	3	4	3	2	3	2	4	2	2	3	4	4
572	1	1	1	0	1	0	0	0	0	0	0	0	0	1	1	0	0	0	11	11	11.9167	2	1	0	0	1	0	0	4	4	3	5	2	5	4	4	5	5	5	5	5	5	4	4	5	4	5	4	4
573	1	1	1	0	1	1	1	1	0	2	0	1	0	1	1	0	0	0	8	10	8.83333	2	1	0	1	1	0	0	4	4	5	4	5	4	4	2	4	4	5	4	3	2	4	4	4	4	4	2	4
574	1	1	1	0	1	1	1	1	0	1	1	0	0	1	1	0	0	0	6	9	6.75	2	1	0	1	1	0	0	3	4	3	3	4	4	4	4	4	4	4	4	3	3	4	4	4	4	4	3	4
575	1	1	1	0	1	1	2	0	1	2	0	1	0	1	1	0	1	0	11	11	11.9167	2	1	0	0	1	0	0	3	4	3	4	4	4	4	4	4	4	4	4	4	4	4	4	4	4	4	3	4
576	1	2	0	1	0	0	0	0	0	0	0	0	1	1	1	0	0	0	22	1	22.0833	3	0	1	0	2	1	0	4	4	5	5	4	3	3	4	3	4	4	5	4	4	5	4	4	3	4	4	4
577	1	2	0	1	0	0	0	0	0	0	0	0	1	1	1	0	0	0	7	10	7.83333	2	1	0	0	1	0	0	3	2	4	2	2	2	2	2	3	4	2	2	1	2	1	2	2	2	3	4	4
578	1	2	0	1	0	1	1	1	0	2	0	1	0	1	1	0	0	0	16	10	16.8333	3	0	1	1	1	0	0	3	4	4	3	4	4	3	4	3	3	3	3	4	4	4	3	4	4	3	4	3
579	1	2	0	1	0	1	2	0	1	2	0	1	0	1	1	0	1	0	30	0	30	3	0	1	1	1	0	0	4	3	4	3	3	3	3	3	3	3	3	3	3	4	2	3	2	3	3	3	3
580	1	1	1	0	0	1	2	0	1	2	0	1	1	1	1	0	0	0	3	11	3.91667	1	0	0	0	1	0	0	4	3	3	4	4	4	3	4	3	4	4	4	3	3	4	4	3	3	3	3	4
581	1	1	1	0	0	1	1	1	0	1	1	0	1	1	1	0	0	1	17	11	17.9167	3	0	1	0	1	0	0	3	3	2	4	4	4	3	3	4	4	5	3	2	2	2	4	3	3	2	3	3
582	1	1	1	0	1	0	0	0	0	0	0	0	0	1	1	0	0	0	9	10	9.83333	2	1	0	0	1	0	0	5	4	2	2	3	5	5	5	4	3	4	4	4	3	3	3	4	4	4	5	5
583	1	1	1	0	0	1	2	0	1	2	0	1	1	1	1	0	0	0	2	11	2.91667	1	0	0	1	1	0	0	4	4	4	4	4	4	4	4	5	5	5	5	5	5	5	4	4	4	4	3	3
584	1	1	1	0	0	1	1	1	0	1	1	0	1	1	1	0	1	0	8	0	8	2	1	0	0	1	0	0	4	4	3	4	2	4	4	4	4	4	4	4	4	4	4	4	4	4	4	4	4
585	1	1	1	0	0	1	2	0	1	2	0	1	0	1	1	0	0	0	14	0	14	2	1	0	1	1	0	0	3	2	3	4	4	4	3	4	4	4	3	4	3	4	3	3	3	3	4	3	4
586	1	1	1	0	1	1	2	0	1	1	1	0	0	1	1	0	1	1	9	10	9.83333	2	1	0	1	1	0	0	4	4	4	2	4	3	4	4	4	5	4	4	2	4	4	2	3	4	4	3	3
587	1	1	1	0	1	0	0	0	0	0	0	0	1	1	1	0	1	1	7	10	7.83333	2	1	0	0	3	0	1	4	4	4	5	5	5	4	2	2	3	3	3	2	4	2	4	4	4	4	4	4
588	1	1	1	0	1	1	2	0	1	1	1	0	1	1	1	0	1	0	3	10	3.83333	1	0	0	1	1	0	0	3	4	4	4	4	4	4	4	4	3	4	4	3	4	4	4	3	4	3	4	4
589	1	1	1	0	1	0	0	0	0	0	0	0	1	2	1	1	1	1	36	6	36.5	3	0	1	1	3	0	1	4	3	3	4	4	4	4	4	4	4	4	4	4	4	4	4	4	4	4	4	4
590	1	1	1	0	0	1	2	0	1	2	0	1	1	1	1	0	0	0	3	11	3.91667	1	0	0	1	1	0	0	1	1	5	1	1	1	1	1	1	1	1	1	4	4	4	3	4	3	3	3	3
591	1	1	1	0	1	0	0	0	0	0	0	0	0	1	1	0	0	0	6	10	6.83333	2	1	0	0	1	0	0	4	3	3	4	4	4	4	3	4	3	4	4	4	4	4	3	3	4	4	3	4
592	1	1	1	0	1	1	1	1	0	2	0	1	0	1	1	0	0	0	2	10	2.83333	1	0	0	1	1	0	0	4	4	4	5	3	4	5	4	4	4	3	4	3	2	3	4	5	5	5	4	5
593	1	1	1	0	1	1	1	1	0	1	1	0	0	1	1	0	0	0	9	11	9.91667	2	1	0	0	1	0	0	4	4	4	3	4	5	4	3	4	5	4	5	5	4	4	4	4	5	5	4	5
594	1	1	1	0	1	1	2	0	1	2	0	1	0	1	1	0	0	0	25	0	25	3	0	1	1	2	1	0	5	5	2	4	4	4	5	5	5	5	5	5	5	5	5	5	5	5	5	5	5
595	1	1	1	0	1	0	0	0	0	0	0	0	1	1	1	0	0	0	16	11	16.9167	3	0	1	1	1	0	0	2	4	3	4	4	4	3	3	4	3	4	4	2	4	3	3	4	4	2	4	4
596	1	1	1	0	1	1	1	1	0	1	1	0	0	1	1	0	1	0	11	10	11.8333	2	1	0	1	1	0	0	3	4	3	4	4	4	3	3	3	3	3	4	4	4	3	3	3	3	3	4	4
597	1	1	1	0	1	1	2	0	1	2	0	1	0	1	1	0	0	0	8	10	8.83333	2	1	0	0	1	0	0	4	3	3	3	4	3	3	3	4	4	4	3	2	3	3	4	3	3	3	3	4
598	1	1	1	0	1	1	2	0	1	2	0	1	1	1	1	0	1	1	5	5	5.41667	2	1	0	1	2	1	0	4	4	4	5	5	4	4	4	4	4	4	4	4	4	4	5	5	5	4	4	4
599	1	1	1	0	1	0	0	0	0	0	0	0	0	1	1	0	1	0	7	10	7.83333	2	1	0	0	1	0	0	4	4	1	4	4	4	5	4	4	4	5	4	4	4	5	4	4	4	5	5	4
600	1	1	1	0	1	0	0	0	0	0	0	0	1	1	1	0	0	0	0	11	0.916667	1	0	0	0	1	0	0	4	3	5	4	4	4	4	4	3	4	4	4	3	2	3	4	3	3	4	4	3
601	1	3	0	0	0	1	1	1	0	1	1	0	0	1	1	0	0	0	13	10	13.8333	2	1	0	1	1	0	0	4	4	4	5	4	4	4	3	4	4	5	4	4	4	4	4	4	4	4	3	4
602	1	3	0	0	0	1	2	0	1	1	1	0	0	2	1	1	0	0	13	1	13.0833	2	1	0	0	1	0	0	4	4	2	4	4	4	4	4	4	4	4	4	4	4	4	4	4	4	4	4	4
603	1	3	0	0	0	1	1	1	0	1	1	0	0	2	1	1	0	0	10	0	10	2	1	0	1	1	0	0	3	3	3	3	4	3	3	3	3	3	3	3	3	3	3	3	3	3	3	2	4
604	1	3	0	0	0	1	2	0	1	1	1	0	1	1	1	0	1	1	4	10	4.83333	1	0	0	1	1	0	0	3	3	3	4	4	4	5	3	4	4	5	5	3	3	4	3	3	3	3	3	2
605	1	3	0	0	0	1	2	0	1	1	1	0	0	1	1	0	0	0	10	0	10	2	1	0	1	1	0	0	3	3	4	3	4	3	3	3	3	3	3	3	3	3	3	3	3	3	3	3	3
606	1	1	1	0	0	1	2	0	1	2	0	1	1	1	1	0	0	0	4	0	4	1	0	0	1	1	0	0	4	4	4	4	4	4	4	3	3	4	4	4	4	4	4	4	4	4	4	4	4
607	1	1	1	0	0	1	2	0	1	2	0	1	1	1	1	0	0	0	15	0	15	3	0	1	1	1	0	0	4	4	4	4	3	4	4	3	4	4	4	3	4	4	4	4	3	4	3	4	4
608	1	1	1	0	0	1	2	0	1	2	0	1	0	1	1	0	0	0	7	10	7.83333	2	1	0	1	1	0	0	3	3	4	4	4	3	3	4	3	3	4	4	3	2	2	3	3	3	4	3	3
609	1	1	1	0	0	1	2	0	1	2	0	1	1	1	1	0	0	0	15	10	15.8333	3	0	1	1	1	0	0	3	3	4	4	4	3	3	3	4	4	4	4	3	3	4	3	4	4	4	4	4
610	1	1	1	0	0	0	0	0	0	0	0	0	1	1	1	0	0	0	9	10	9.83333	2	1	0	1	1	0	0	3	4	3	5	5	5	2	5	5	5	5	5	4	5	5	5	4	5	5	4	5
611	1	1	1	0	0	1	2	0	1	2	0	1	1	1	1	0	0	1	24	11	24.9167	3	0	1	1	1	0	0	3	3	3	4	4	3	4	3	3	3	3	3	3	4	4	4	4	4	4	3	4
612	1	1	1	0	0	0	0	0	0	0	0	0	1	1	1	0	0	0	5	11	5.91667	2	1	0	1	2	1	0	3	3	3	4	4	3	3	3	4	5	4	5	4	5	5	5	4	5	4	3	4
613	1	1	1	0	0	1	2	0	1	2	0	1	1	1	1	0	1	1	23	0	23	3	0	1	1	1	0	0	3	4	5	5	5	4	4	4	4	4	4	5	4	5	5	5	4	4	4	3	4
614	1	1	1	0	0	1	1	1	0	2	0	1	1	1	1	0	0	0	20	10	20.8333	3	0	1	0	1	0	0	5	5	4	5	5	4	5	5	4	4	4	4	5	4	4	4	3	3	4	5	5
615	1	1	1	0	0	1	2	0	1	2	0	1	1	1	1	0	0	0	3	0	3	1	0	0	1	2	1	0	4	3	4	4	4	3	3	4	4	4	4	4	2	4	4	4	3	3	4	3	3
616	1	1	1	0	0	1	2	0	1	2	0	1	1	1	1	0	0	0	7	11	7.91667	2	1	0	1	1	0	0	3	3	4	5	4	3	3	4	4	4	4	4	3	4	4	4	4	4	3	3	3
617	1	1	1	0	0	1	2	0	1	2	0	1	0	1	1	0	0	0	12	4	12.3333	2	1	0	1	1	0	0	4	4	4	5	5	5	4	4	4	3	4	4	4	4	4	3	4	4	4	3	4
618	1	1	1	0	0	1	2	0	1	1	1	0	1	1	1	0	0	0	4	10	4.83333	1	0	0	1	1	0	0	2	3	3	3	3	3	2	3	3	3	3	3	3	3	3	3	3	3	3	3	3
619	1	1	1	0	0	1	2	0	1	1	1	0	1	1	1	0	0	0	0	11	0.916667	1	0	0	1	1	0	0	4	4	2	4	4	4	4	4	4	4	4	3	3	4	4	4	3	3	4	3	3
620	1	1	1	0	0	1	1	1	0	2	0	1	1	1	1	0	1	1	27	10	27.8333	3	0	1	1	1	0	0	5	5	4	4	5	5	4	4	4	5	4	4	4	4	5	5	4	4	4	4	4
621	1	1	1	0	0	1	2	0	1	2	0	1	0	1	1	0	1	0	15	0	15	3	0	1	1	1	0	0	3	3	2	2	2	2	2	2	2	2	2	2	3	2	3	4	4	4	4	4	4
622	1	1	1	0	0	1	2	0	1	2	0	1	1	1	1	0	0	1	18	10	18.8333	3	0	1	1	1	0	0	4	3	2	4	3	4	4	3	4	4	4	4	4	4	4	4	4	4	4	3	4
623	1	1	1	0	0	1	2	0	1	2	0	1	1	1	1	0	0	0	5	10	5.83333	2	1	0	1	1	0	0	4	4	3	4	5	4	4	4	4	4	4	4	4	4	4	4	4	4	4	3	4
624	1	1	1	0	0	1	2	0	1	2	0	1	1	1	1	0	0	0	10	0	10	2	1	0	1	1	0	0	4	4	4	5	4	5	4	5	4	4	4	4	4	4	4	4	4	4	4	4	4
625	1	1	1	0	1	1	2	0	1	1	1	0	1	1	1	0	0	0	1	11	1.91667	1	0	0	1	1	0	0	2	2	4	4	4	2	3	3	3	4	4	4	3	4	4	4	3	3	4	2	3
626	1	1	1	0	1	0	0	0	0	0	0	0	1	1	1	0	0	0	1	10	1.83333	1	0	0	1	1	0	0	3	3	3	3	4	2	4	3	3	3	3	3	3	3	3	3	3	3	3	3	3
627	1	1	1	0	1	1	2	0	1	2	0	1	1	1	1	0	0	0	2	10	2.83333	1	0	0	1	1	0	0	3	3	4	4	4	3	3	3	3	3	3	4	3	3	4	4	4	3	3	3	3
628	1	1	1	0	1	1	2	0	1	2	0	1	1	1	1	0	0	0	2	10	2.83333	1	0	0	1	2	1	0	4	3	3	3	3	4	3	3	3	4	3	3	3	3	3	3	4	3	3	3	3
629	1	1	1	0	1	1	2	0	1	2	0	1	1	1	1	0	1	1	30	0	30	3	0	1	1	1	0	0	3	4	4	4	4	3	3	3	3	3	3	3	3	3	3	3	3	3	3	3	3
630	1	1	1	0	1	1	2	0	1	1	1	0	0	1	1	0	0	0	22	10	22.8333	3	0	1	1	1	0	0	3	3	4	3	4	4	4	4	4	4	4	3	3	4	4	4	3	3	3	3	4
631	1	1	1	0	1	1	2	0	1	1	1	0	0	1	1	0	1	1	11	11	11.9167	2	1	0	1	1	0	0	3	3	3	3	3	3	2	2	2	2	4	4	3	3	3	3	3	3	3	3	3
632	1	1	1	0	1	1	2	0	1	1	1	0	0	1	1	0	1	0	8	0	8	2	1	0	1	1	0	0	4	4	4	4	4	5	5	3	4	4	4	4	3	3	4	4	4	3	2	3	3
633	1	1	1	0	1	1	2	0	1	2	0	1	0	1	1	0	0	0	11	10	11.8333	2	1	0	1	1	0	0	4	4	4	4	4	4	4	5	4	5	5	4	4	4	4	5	5	5	4	4	4
634	1	1	1	0	1	1	2	0	1	2	0	1	1	1	1	0	0	0	7	0	7	2	1	0	1	1	0	0	2	4	4	4	4	4	3	2	2	4	4	4	3	4	4	4	4	4	3	3	4
635	1	1	1	0	1	1	2	0	1	2	0	1	0	1	1	0	0	0	0	10	0.833333	1	0	0	1	2	1	0	4	4	4	5	5	4	4	4	4	4	5	5	5	5	5	5	5	5	5	5	5
636	1	1	1	0	1	1	2	0	1	2	0	1	1	1	1	0	1	0	6	8	6.66667	2	1	0	1	1	0	0	5	4	5	5	3	4	4	4	4	4	4	4	4	4	4	4	4	4	4	4	4
637	1	1	1	0	1	1	2	0	1	1	1	0	0	1	1	0	0	1	14	10	14.8333	2	1	0	0	3	0	1	5	5	3	4	3	4	2	4	4	4	4	4	5	4	4	2	4	3	4	4	4
638	1	1	1	0	1	1	2	0	1	2	0	1	0	1	1	0	1	0	22	11	22.9167	3	0	1	1	1	0	0	4	4	2	4	4	4	4	4	4	4	4	4	4	4	4	4	4	4	3	3	4
639	1	1	1	0	1	1	2	0	1	1	1	0	1	1	1	0	0	1	6	10	6.83333	2	1	0	1	1	0	0	3	3	4	4	4	4	3	4	3	3	3	3	3	3	3	3	3	3	3	3	3
640	1	1	1	0	1	1	2	0	1	2	0	1	1	1	1	0	0	0	2	11	2.91667	1	0	0	1	1	0	0	3	3	4	4	4	4	4	4	4	4	4	4	4	4	4	4	4	3	3	3	3
641	1	1	1	0	1	1	2	0	1	1	1	0	1	1	1	0	1	0	12	11	12.9167	2	1	0	1	2	1	0	4	4	3	4	4	4	4	3	4	4	4	4	3	2	4	4	3	4	4	4	4
642	1	1	1	0	1	1	2	0	1	1	1	0	0	1	1	0	0	0	14	10	14.8333	2	1	0	1	1	0	0	4	4	4	5	5	5	4	4	4	5	5	4	4	4	4	5	4	4	5	3	4
643	1	3	0	0	1	1	1	1	0	1	1	0	1	1	1	0	0	0	1	10	1.83333	1	0	0	0	1	0	0	3	4	4	3	4	3	3	3	4	4	3	3	3	2	2	3	3	3	3	4	3
644	1	3	0	0	1	1	2	0	1	1	1	0	1	1	1	0	1	0	19	10	19.8333	3	0	1	0	1	0	0	4	4	5	4	4	4	4	4	5	5	5	5	4	4	4	4	4	4	5	4	4
645	1	3	0	0	1	1	2	0	1	1	1	0	1	2	1	1	0	0	10	8	10.6667	2	1	0	1	1	0	0	4	4	4	5	5	4	4	4	4	4	4	4	4	4	4	4	3	3	4	4	3
646	1	3	0	0	1	1	2	0	1	1	1	0	0	1	1	0	0	0	5	10	5.83333	2	1	0	1	1	0	0	5	5	2	3	4	3	4	3	3	3	3	4	4	4	5	4	4	4	3	3	5
647	1	3	0	0	1	1	2	0	1	1	1	0	1	1	1	0	0	0	20	0	20	3	0	1	0	1	0	0	4	4	2	4	4	4	4	4	4	4	4	4	4	4	4	4	4	4	4	4	4
648	1	3	0	0	1	1	2	0	1	1	1	0	1	1	1	0	0	0	3	9	3.75	1	0	0	1	1	0	0	3	4	5	4	4	4	4	3	4	4	4	4	4	3	3	4	4	3	3	3	3
649	1	3	0	0	1	1	2	0	1	1	1	0	0	1	1	0	0	1	10	3	10.25	2	1	0	1	1	0	0	3	4	5	5	4	3	3	2	3	3	4	4	3	3	4	4	4	4	4	2	2
650	1	3	0	0	1	1	2	0	1	1	1	0	1	1	1	0	0	0	4	0	4	1	0	0	1	1	0	0	4	3	4	4	4	4	4	4	4	4	4	3	4	3	3	4	4	4	4	4	3
651	1	3	0	0	1	1	2	0	1	1	1	0	0	1	1	0	0	0	5	3	5.25	2	1	0	1	2	1	0	3	3	2	3	3	4	3	3	3	2	3	3	3	3	4	3	3	3	2	3	4
652	1	3	0	0	1	1	2	0	1	1	1	0	1	1	1	0	0	0	1	10	1.83333	1	0	0	1	2	1	0	4	4	3	4	4	4	4	4	4	4	4	4	3	3	3	4	4	4	4	5	5
653	1	3	0	0	0	1	2	0	1	1	1	0	1	1	1	0	0	0	6	0	6	2	1	0	1	1	0	0	4	4	3	5	5	4	4	5	5	4	5	4	4	4	3	3	3	4	4	4	4
654	1	3	0	0	0	1	2	0	1	1	1	0	1	1	1	0	1	0	17	5	17.4167	3	0	1	1	1	0	0	4	4	2	4	4	4	4	4	5	5	5	4	4	4	5	4	4	4	4	4	4
655	1	3	0	0	0	0	0	0	0	0	0	0	1	1	1	0	1	0	22	0	22	3	0	1	1	1	0	0	3	3	4	3	1	1	1	1	1	3	3	3	3	4	4	4	4	4	3	3	4
656	1	3	0	0	0	1	2	0	1	1	1	0	1	1	1	0	0	0	9	8	9.66667	2	1	0	1	1	0	0	3	3	4	3	3	3	3	3	3	3	3	3	3	3	3	3	3	3	3	3	3
657	1	3	0	0	0	1	2	0	1	1	1	0	1	1	1	0	1	0	9	3	9.25	2	1	0	1	1	0	0	3	3	3	3	3	3	3	3	3	3	3	3	3	4	4	3	3	3	4	3	3
658	1	3	0	0	0	1	2	0	1	1	1	0	0	1	1	0	0	0	5	6	5.5	2	1	0	1	1	0	0	4	4	3	3	3	4	4	4	4	4	4	4	4	4	4	4	4	4	4	4	4
659	1	3	0	0	0	1	2	0	1	2	0	1	1	1	1	0	0	0	4	8	4.66667	1	0	0	1	1	0	0	3	3	4	3	3	3	3	3	3	3	3	2	2	2	2	2	2	2	2	2	2
660	1	3	0	0	0	1	2	0	1	1	1	0	0	1	1	0	0	0	2	10	2.83333	1	0	0	1	2	1	0	3	2	4	3	3	2	3	4	3	3	2	3	4	2	3	3	3	3	3	3	2
661	1	3	0	0	0	1	2	0	1	1	1	0	1	1	1	0	0	0	2	8	2.66667	1	0	0	1	1	0	0	4	4	5	5	4	4	4	4	4	4	4	4	3	3	4	3	4	4	4	4	4
662	1	3	0	0	0	1	2	0	1	1	1	0	1	1	1	0	0	0	1	11	1.91667	1	0	0	1	1	0	0	2	2	3	3	3	3	3	3	3	3	3	3	3	3	3	3	3	3	3	4	3
663	1	3	0	0	0	1	2	0	1	1	1	0	1	1	1	0	1	0	5	0	5	2	1	0	1	1	0	0	3	3	3	3	3	3	3	3	3	4	4	4	4	4	4	4	4	4	4	3	3
664	1	3	0	0	0	1	2	0	1	1	1	0	1	1	1	0	0	0	3	0	3	1	0	0	1	1	0	0	3	3	4	3	3	3	3	3	3	3	4	3	4	3	3	3	2	3	3	3	3
665	1	3	0	0	0	1	2	0	1	2	0	1	1	1	1	0	1	0	22	11	22.9167	3	0	1	1	1	0	0	5	3	5	5	5	5	5	5	5	5	5	5	3	5	5	5	5	5	5	5	5
666	1	3	0	0	0	1	2	0	1	1	1	0	1	1	1	0	0	0	10	4	10.3333	2	1	0	1	1	0	0	4	3	3	4	4	3	2	2	3	4	4	3	3	3	4	4	4	3	4	2	2
667	1	3	0	0	0	1	2	0	1	1	1	0	1	1	1	0	1	1	10	5	10.4167	2	1	0	1	1	0	0	4	4	3	4	4	4	4	4	4	4	4	4	4	4	4	4	4	4	4	4	4
668	1	3	0	0	0	1	2	0	1	1	1	0	1	1	1	0	1	1	10	0	10	2	1	0	1	1	0	0	5	3	4	3	4	4	4	4	5	5	5	3	3	4	4	4	4	4	4	4	3
669	1	3	0	0	0	1	1	1	0	1	1	0	1	1	1	0	0	0	6	2	6.16667	2	1	0	1	1	0	0	3	3	3	3	2	2	2	3	2	2	3	2	2	3	2	3	2	2	2	2	2
670	1	3	0	0	0	1	1	1	0	1	1	0	0	1	1	0	0	0	5	0	5	2	1	0	0	2	1	0	3	3	3	3	3	3	3	3	3	3	2	3	3	2	3	2	3	2	3	3	2
671	1	3	0	0	1	1	1	1	0	2	0	1	1	1	1	0	0	0	8	0	8	2	1	0	1	1	0	0	1	1	1	1	1	1	1	1	1	1	1	1	1	1	1	1	1	1	1	3	1
672	1	3	0	0	1	1	2	0	1	1	1	0	1	1	1	0	0	0	14	8	14.6667	2	1	0	0	1	0	0	4	5	4	4	4	4	4	4	5	4	4	4	4	5	5	5	4	4	4	4	4
673	1	3	0	0	1	1	2	0	1	1	1	0	1	1	1	0	0	0	6	0	6	2	1	0	1	1	0	0	4	4	3	2	3	3	4	4	4	4	4	4	4	4	4	3	3	4	4	3	4
674	1	3	0	0	1	0	0	0	0	0	0	0	0	1	1	0	0	0	7	10	7.83333	2	1	0	1	1	0	0	4	5	3	3	3	2	4	3	4	2	4	4	4	3	3	4	4	3	3	5	5
675	1	3	0	0	1	1	2	0	1	1	1	0	0	1	1	0	0	0	2	11	2.91667	1	0	0	0	2	1	0	3	4	3	4	4	3	3	3	3	3	3	4	3	3	4	4	3	4	4	3	3
676	1	3	0	0	1	1	2	0	1	1	1	0	1	1	1	0	0	0	2	10	2.83333	1	0	0	0	1	0	0	5	4	4	4	4	4	4	4	4	3	4	5	5	5	5	4	3	5	3	4	4
677	1	3	0	0	1	1	2	0	1	1	1	0	0	1	1	0	0	0	6	0	6	2	1	0	1	1	0	0	3	3	3	3	3	3	3	3	3	3	4	4	4	3	3	3	4	4	4	3	4
678	1	3	0	0	1	1	2	0	1	2	0	1	0	2	1	1	1	1	16	0	16	3	0	1	0	1	0	0	4	4	4	4	3	5	4	4	5	5	5	5	5	5	5	5	5	5	5	5	5
679	1	3	0	0	1	1	2	0	1	1	1	0	1	1	1	0	1	0	9	0	9	2	1	0	1	3	0	1	3	3	3	3	4	3	3	3	3	3	3	4	3	3	3	3	3	3	3	3	3
680	1	3	0	0	1	1	2	0	1	1	1	0	0	1	1	0	0	0	6	10	6.83333	2	1	0	1	2	1	0	3	3	3	3	4	3	3	3	3	4	3	3	3	3	4	4	2	3	3	4	4
681	1	3	0	0	1	1	2	0	1	1	1	0	0	1	1	0	0	0	11	11	11.9167	2	1	0	0	1	0	0	2	2	3	4	3	3	3	3	2	4	3	3	2	2	2	2	2	2	3	3	4
682	1	3	0	0	1	0	0	0	0	0	0	0	1	1	1	0	0	0	13	0	13	2	1	0	1	1	0	0	4	3	3	5	4	3	3	4	4	5	4	5	3	4	5	5	4	3	4	4	4
683	1	3	0	0	0	0	0	0	0	0	0	0	1	1	1	0	0	0	11	6	11.5	2	1	0	1	2	1	0	4	4	1	4	4	4	4	4	4	4	4	3	3	3	3	3	3	3	4	5	5
684	1	1	1	0	1	1	2	0	1	1	1	0	0	1	1	0	0	0	11	11	11.9167	2	1	0	0	1	0	0	4	4	5	4	5	4	4	5	5	5	5	4	4	5	5	5	5	4	4	4	4
685	1	1	1	0	0	1	2	0	1	2	0	1	0	1	1	0	0	0	15	0	15	3	0	1	1	1	0	0	5	5	5	5	5	4	4	4	5	5	5	5	5	5	5	5	4	4	5	5	5
686	1	1	1	0	1	1	2	0	1	1	1	0	0	1	1	0	0	0	4	11	4.91667	1	0	0	1	2	1	0	3	4	3	4	4	4	4	3	4	4	4	4	4	4	4	4	4	4	4	4	4
687	1	1	1	0	1	1	2	0	1	2	0	1	1	1	1	0	0	0	17	11	17.9167	3	0	1	1	2	1	0	4	3	4	4	4	4	4	4	4	4	4	4	4	3	4	4	4	4	4	3	4
688	1	1	1	0	1	1	2	0	1	2	0	1	1	1	1	0	1	1	20	9	20.75	3	0	1	0	1	0	0	5	5	5	4	5	5	4	4	4	4	4	4	3	3	3	4	3	3	4	4	4
689	1	1	1	0	1	1	2	0	1	1	1	0	1	1	1	0	0	0	11	0	11	2	1	0	1	1	0	0	3	4	3	4	3	3	3	3	3	3	3	2	3	3	3	4	4	3	3	3	3
690	1	1	1	0	1	1	2	0	1	2	0	1	0	1	1	0	0	0	32	0	32	3	0	1	0	1	0	0	3	3	3	4	4	4	4	3	4	4	3	3	3	3	3	3	3	3	3	4	4
691	1	1	1	0	1	1	2	0	1	2	0	1	0	1	1	0	1	0	2	0	2	1	0	0	0	1	0	0	5	5	5	5	5	5	5	5	5	5	5	2	2	4	4	4	4	4	5	5	4
692	1	1	1	0	1	1	2	0	1	2	0	1	1	1	1	0	0	0	4	11	4.91667	1	0	0	0	1	0	0	3	4	4	4	5	4	4	4	5	5	5	3	4	4	4	4	4	4	3	3	3
693	1	1	1	0	1	1	2	0	1	2	0	1	0	1	1	0	0	0	11	10	11.8333	2	1	0	1	1	0	0	4	3	3	4	4	4	3	4	3	4	3	4	3	3	4	3	4	3	3	4	4
694	1	1	1	0	1	0	0	0	0	0	0	0	0	1	1	0	0	0	23	1	23.0833	3	0	1	1	1	0	0	2	4	3	2	4	4	3	2	3	3	3	2	2	2	2	4	3	4	4	4	3
695	1	1	1	0	1	1	2	0	1	1	1	0	1	1	1	0	0	0	4	11	4.91667	1	0	0	1	1	0	0	3	3	5	5	4	4	4	4	4	4	4	4	4	4	4	4	4	4	5	5	5
696	1	1	1	0	1	1	2	0	1	2	0	1	1	1	1	0	0	1	5	10	5.83333	2	1	0	1	1	0	0	5	5	4	5	5	5	5	5	5	5	5	5	4	4	5	4	4	5	5	5	5
697	1	2	0	1	0	1	2	0	1	2	0	1	1	1	1	0	1	1	20	7	20.5833	3	0	1	1	2	1	0	4	5	5	5	4	4	4	5	5	4	4	5	5	5	5	4	4	4	5	5	5
698	1	2	0	1	0	0	0	0	0	0	0	0	1	1	1	0	0	0	7	8	7.66667	2	1	0	1	1	0	0	3	3	3	3	3	4	4	3	3	4	3	3	3	3	3	3	3	3	4	3	3
699	1	2	0	1	0	1	1	1	0	1	1	0	1	1	1	0	1	0	32	0	32	3	0	1	1	1	0	0	4	4	4	3	5	4	4	5	5	4	5	5	4	3	4	4	5	5	5	5	4
700	1	2	0	1	0	1	2	0	1	1	1	0	0	1	1	0	0	0	10	8	10.6667	2	1	0	0	1	0	0	3	3	3	3	4	3	3	3	3	3	3	3	2	3	3	3	3	3	3	3	3
701	1	2	0	1	0	1	2	0	1	1	1	0	1	1	1	0	1	0	11	11	11.9167	2	1	0	1	1	0	0	3	5	3	5	5	5	5	3	5	5	5	5	3	5	5	5	5	5	5	5	5
702	1	2	0	1	0	1	2	0	1	2	0	1	1	1	1	0	0	0	1	0	1	1	0	0	1	2	1	0	3	3	3	3	4	4	3	4	3	3	3	3	3	3	3	3	3	3	3	4	3
703	1	2	0	1	0	1	2	0	1	2	0	1	1	1	1	0	1	1	14	11	14.9167	2	1	0	1	2	1	0	3	3	3	3	3	4	4	3	4	4	4	3	3	3	4	4	3	4	4	4	4
704	1	2	0	1	0	1	2	0	1	2	0	1	1	1	1	0	0	0	25	1	25.0833	3	0	1	1	1	0	0	4	4	4	3	3	4	4	3	3	4	4	4	4	4	4	4	4	4	4	3	4
705	1	2	0	1	0	1	2	0	1	1	1	0	1	1	1	0	0	0	4	0	4	1	0	0	0	2	1	0	4	4	2	3	3	4	4	4	4	4	4	5	4	5	5	5	4	4	4	5	5
706	1	1	1	0	1	1	2	0	1	2	0	1	0	1	1	0	1	0	21	10	21.8333	3	0	1	0	1	0	0	4	4	3	3	4	4	4	4	3	4	4	4	4	4	4	4	3	4	4	5	5
707	1	1	1	0	1	1	2	0	1	2	0	1	0	1	1	0	0	0	22	4	22.3333	3	0	1	1	1	0	0	3	3	3	4	4	3	3	3	3	3	4	4	3	4	4	3	3	4	4	4	3
708	1	1	1	0	1	1	1	1	0	1	1	0	0	2	1	1	0	0	16	10	16.8333	3	0	1	0	1	0	0	4	4	4	4	4	4	3	4	4	4	3	3	3	3	4	4	3	3	4	4	4
709	1	2	0	1	1	1	2	0	1	2	0	1	1	1	1	0	0	0	15	0	15	3	0	1	1	1	0	0	4	4	4	4	3	4	4	5	5	5	4	4	3	3	4	3	3	3	4	3	4
710	1	2	0	1	1	1	2	0	1	2	0	1	0	1	1	0	0	0	6	9	6.75	2	1	0	0	2	1	0	4	3	4	4	4	4	4	3	4	4	4	4	3	4	4	3	3	3	4	4	4
711	1	2	0	1	1	1	2	0	1	2	0	1	0	1	1	0	0	0	2	10	2.83333	1	0	0	0	2	1	0	4	3	5	4	4	3	3	5	4	4	4	4	3	4	4	4	4	4	4	4	3
712	1	2	0	1	0	1	2	0	1	2	0	1	0	1	1	0	1	0	1	10	1.83333	1	0	0	1	2	1	0	4	4	5	4	4	4	4	4	4	4	4	5	4	4	4	4	5	5	3	3	4
713	1	2	0	1	0	1	2	0	1	1	1	0	1	1	1	0	0	0	5	10	5.83333	2	1	0	1	1	0	0	3	3	3	3	3	3	3	3	4	4	4	3	3	4	4	4	3	3	3	2	3
714	1	2	0	1	0	1	2	0	1	2	0	1	0	1	1	0	0	0	16	0	16	3	0	1	1	1	0	0	4	4	4	5	4	4	4	3	3	4	4	4	3	4	4	4	4	4	4	4	4
715	1	2	0	1	1	1	2	0	1	2	0	1	1	1	1	0	0	0	30	0	30	3	0	1	1	1	0	0	3	3	4	4	3	3	3	3	4	4	3	4	4	4	3	3	4	3	3	4	3
716	1	2	0	1	1	1	2	0	1	2	0	1	1	1	1	0	0	0	8	9	8.75	2	1	0	0	1	0	0	4	4	4	4	4	4	4	4	4	4	4	4	4	4	4	4	4	4	4	4	4
717	1	2	0	1	1	1	1	1	0	2	0	1	0	1	1	0	0	0	15	10	15.8333	3	0	1	0	1	0	0	4	4	4	4	4	4	4	4	4	4	3	4	3	3	4	4	4	4	4	4	4
718	1	2	0	1	1	1	2	0	1	1	1	0	0	1	1	0	0	0	9	8	9.66667	2	1	0	1	1	0	0	3	4	3	4	4	4	4	4	4	3	3	4	3	3	3	4	4	3	4	4	4
719	1	2	0	1	1	1	2	0	1	2	0	1	0	1	1	0	0	0	12	10	12.8333	2	1	0	0	1	0	0	4	4	3	4	3	4	4	4	4	4	4	4	4	4	4	4	4	4	4	4	4
720	1	2	0	1	1	1	2	0	1	2	0	1	0	1	1	0	0	0	5	9	5.75	2	1	0	0	2	1	0	4	4	4	3	4	3	4	4	4	3	3	4	3	3	4	3	4	4	3	4	4
721	1	2	0	1	1	1	2	0	1	2	0	1	1	1	1	0	0	0	8	9	8.75	2	1	0	1	1	0	0	5	4	5	3	4	4	4	5	5	4	4	4	4	4	4	4	4	4	3	3	3
722	1	3	0	0	1	1	2	0	1	2	0	1	1	1	1	0	1	1	17	0	17	3	0	1	1	2	1	0	3	4	2	4	4	4	3	4	4	4	4	4	4	4	4	4	3	4	4	3	4
723	1	3	0	0	1	1	2	0	1	2	0	1	1	1	1	0	0	1	19	10	19.8333	3	0	1	1	1	0	0	4	4	4	4	4	4	4	4	4	4	4	4	4	4	4	4	4	4	4	4	4
724	1	2	0	1	0	1	2	0	1	1	1	0	0	1	1	0	0	0	22	10	22.8333	3	0	1	0	1	0	0	3	3	4	4	4	4	2	3	3	3	4	4	3	3	3	4	3	3	3	3	4
725	0	3	#NULL!	#NULL!	1	1	1	#NULL!	#NULL!	1	#NULL!	#NULL!	1	0	0	#NULL!	0	0	0	10	#NULL!	#NULL!	#NULL!	#NULL!	0	1	#NULL!	#NULL!	#NULL!	#NULL!	#NULL!	#NULL!	#NULL!	#NULL!	#NULL!	#NULL!	#NULL!	#NULL!	#NULL!	#NULL!	#NULL!	#NULL!	#NULL!	#NULL!	#NULL!	#NULL!	#NULL!	#NULL!	#NULL!
726	0	3	#NULL!	#NULL!	1	1	2	#NULL!	#NULL!	1	#NULL!	#NULL!	1	0	0	#NULL!	0	0	#NULL!	11	#NULL!	#NULL!	#NULL!	#NULL!	1	1	#NULL!	#NULL!	#NULL!	#NULL!	#NULL!	#NULL!	#NULL!	#NULL!	#NULL!	#NULL!	#NULL!	#NULL!	#NULL!	#NULL!	#NULL!	#NULL!	#NULL!	#NULL!	#NULL!	#NULL!	#NULL!	#NULL!	#NULL!
727	0	3	#NULL!	#NULL!	1	1	2	#NULL!	#NULL!	2	#NULL!	#NULL!	0	0	0	#NULL!	0	0	20	#NULL!	#NULL!	#NULL!	#NULL!	#NULL!	1	1	#NULL!	#NULL!	4	4	5	5	5	5	5	5	5	5	5	#NULL!	#NULL!	#NULL!	#NULL!	#NULL!	#NULL!	#NULL!	3	3	4
728	0	3	#NULL!	#NULL!	0	1	2	#NULL!	#NULL!	2	#NULL!	#NULL!	0	0	0	#NULL!	1	0	17	0	#NULL!	#NULL!	#NULL!	#NULL!	1	1	#NULL!	#NULL!	4	4	3	4	4	4	4	4	5	4	4	4	3	#NULL!	#NULL!	#NULL!	#NULL!	#NULL!	#NULL!	#NULL!	#NULL!
729	0	3	#NULL!	#NULL!	#NULL!	1	2	#NULL!	#NULL!	2	#NULL!	#NULL!	0	0	0	#NULL!	0	0	35	10	#NULL!	#NULL!	#NULL!	#NULL!	0	1	#NULL!	#NULL!	3	3	3	4	4	3	3	3	3	4	4	2	1	3	4	4	4	3	3	3	2
730	0	3	#NULL!	#NULL!	0	1	2	#NULL!	#NULL!	2	#NULL!	#NULL!	0	0	0	#NULL!	0	0	5	1	#NULL!	#NULL!	#NULL!	#NULL!	1	1	#NULL!	#NULL!	#NULL!	#NULL!	#NULL!	#NULL!	#NULL!	#NULL!	#NULL!	#NULL!	#NULL!	#NULL!	#NULL!	#NULL!	#NULL!	#NULL!	#NULL!	#NULL!	#NULL!	#NULL!	#NULL!	#NULL!	#NULL!
731	0	3	#NULL!	#NULL!	1	1	2	#NULL!	#NULL!	1	#NULL!	#NULL!	0	0	0	#NULL!	0	0	10	10	#NULL!	#NULL!	#NULL!	#NULL!	0	1	#NULL!	#NULL!	#NULL!	#NULL!	#NULL!	#NULL!	#NULL!	#NULL!	#NULL!	#NULL!	#NULL!	#NULL!	#NULL!	#NULL!	#NULL!	#NULL!	#NULL!	#NULL!	#NULL!	#NULL!	#NULL!	#NULL!	#NULL!
732	0	1	#NULL!	#NULL!	1	1	1	#NULL!	#NULL!	1	#NULL!	#NULL!	1	0	0	#NULL!	0	0	1	10	#NULL!	#NULL!	#NULL!	#NULL!	0	2	#NULL!	#NULL!	#NULL!	#NULL!	#NULL!	#NULL!	#NULL!	#NULL!	#NULL!	#NULL!	#NULL!	#NULL!	#NULL!	#NULL!	#NULL!	#NULL!	#NULL!	#NULL!	#NULL!	#NULL!	#NULL!	#NULL!	#NULL!
733	0	1	#NULL!	#NULL!	1	0	1	#NULL!	#NULL!	#NULL!	#NULL!	#NULL!	1	0	0	#NULL!	1	1	5	#NULL!	#NULL!	#NULL!	#NULL!	#NULL!	1	2	#NULL!	#NULL!	#NULL!	#NULL!	#NULL!	#NULL!	#NULL!	#NULL!	#NULL!	#NULL!	#NULL!	#NULL!	#NULL!	#NULL!	#NULL!	#NULL!	#NULL!	#NULL!	#NULL!	#NULL!	#NULL!	#NULL!	#NULL!
734	0	3	#NULL!	#NULL!	0	0	#NULL!	#NULL!	#NULL!	#NULL!	#NULL!	#NULL!	1	0	0	#NULL!	0	0	0	9	#NULL!	#NULL!	#NULL!	#NULL!	1	#NULL!	#NULL!	#NULL!	#NULL!	#NULL!	#NULL!	#NULL!	#NULL!	#NULL!	#NULL!	#NULL!	#NULL!	#NULL!	#NULL!	#NULL!	#NULL!	#NULL!	#NULL!	#NULL!	#NULL!	#NULL!	#NULL!	#NULL!	#NULL!
735	0	3	#NULL!	#NULL!	1	0	#NULL!	#NULL!	#NULL!	#NULL!	#NULL!	#NULL!	1	0	0	#NULL!	0	0	5	10	#NULL!	#NULL!	#NULL!	#NULL!	0	1	#NULL!	#NULL!	#NULL!	#NULL!	#NULL!	#NULL!	#NULL!	#NULL!	#NULL!	#NULL!	#NULL!	#NULL!	#NULL!	#NULL!	#NULL!	#NULL!	#NULL!	#NULL!	#NULL!	#NULL!	#NULL!	#NULL!	#NULL!
736	0	1	#NULL!	#NULL!	0	1	2	#NULL!	#NULL!	#NULL!	#NULL!	#NULL!	0	0	0	#NULL!	1	0	#NULL!	#NULL!	#NULL!	#NULL!	#NULL!	#NULL!	1	1	#NULL!	#NULL!	4	4	4	5	4	3	3	3	4	4	4	4	3	4	5	4	4	4	5	4	4
737	0	1	#NULL!	#NULL!	0	#NULL!	#NULL!	#NULL!	#NULL!	#NULL!	#NULL!	#NULL!	1	0	0	#NULL!	0	0	#NULL!	#NULL!	#NULL!	#NULL!	#NULL!	#NULL!	1	1	#NULL!	#NULL!	3	4	3	4	4	3	3	3	3	3	3	3	4	3	3	3	3	3	3	3	3
738	0	1	#NULL!	#NULL!	1	1	2	#NULL!	#NULL!	1	#NULL!	#NULL!	1	0	0	#NULL!	0	0	#NULL!	6	#NULL!	#NULL!	#NULL!	#NULL!	1	2	#NULL!	#NULL!	#NULL!	#NULL!	#NULL!	#NULL!	#NULL!	#NULL!	#NULL!	#NULL!	#NULL!	#NULL!	#NULL!	#NULL!	#NULL!	#NULL!	#NULL!	#NULL!	#NULL!	#NULL!	#NULL!	#NULL!	#NULL!
739	0	1	#NULL!	#NULL!	1	1	1	#NULL!	#NULL!	1	#NULL!	#NULL!	1	0	0	#NULL!	1	0	7	#NULL!	#NULL!	#NULL!	#NULL!	#NULL!	1	1	#NULL!	#NULL!	3	3	5	4	#NULL!	#NULL!	#NULL!	#NULL!	#NULL!	#NULL!	#NULL!	#NULL!	#NULL!	#NULL!	#NULL!	#NULL!	#NULL!	#NULL!	#NULL!	#NULL!	#NULL!
740	0	1	#NULL!	#NULL!	1	1	2	#NULL!	#NULL!	2	#NULL!	#NULL!	0	0	0	#NULL!	1	0	24	#NULL!	#NULL!	#NULL!	#NULL!	#NULL!	0	1	#NULL!	#NULL!	3	3	3	3	3	3	3	3	4	4	4	4	4	4	4	4	4	4	4	3	3
741	0	1	#NULL!	#NULL!	1	1	2	#NULL!	#NULL!	2	#NULL!	#NULL!	0	0	0	#NULL!	0	0	#NULL!	10	#NULL!	#NULL!	#NULL!	#NULL!	1	1	#NULL!	#NULL!	#NULL!	#NULL!	#NULL!	#NULL!	#NULL!	#NULL!	#NULL!	#NULL!	#NULL!	#NULL!	#NULL!	#NULL!	#NULL!	#NULL!	#NULL!	#NULL!	#NULL!	#NULL!	#NULL!	#NULL!	#NULL!
742	0	1	#NULL!	#NULL!	1	1	2	#NULL!	#NULL!	1	#NULL!	#NULL!	0	0	0	#NULL!	0	0	#NULL!	#NULL!	#NULL!	#NULL!	#NULL!	#NULL!	0	1	#NULL!	#NULL!	4	4	4	5	4	4	4	5	5	5	4	4	4	4	5	4	4	4	4	4	5
743	0	1	#NULL!	#NULL!	1	1	#NULL!	#NULL!	#NULL!	1	#NULL!	#NULL!	0	0	0	#NULL!	0	0	4	11	#NULL!	#NULL!	#NULL!	#NULL!	0	1	#NULL!	#NULL!	3	3	3	4	3	4	4	4	5	5	5	4	4	3	4	5	4	4	4	4	5
744	0	1	#NULL!	#NULL!	1	1	2	#NULL!	#NULL!	2	#NULL!	#NULL!	1	0	0	#NULL!	0	0	26	#NULL!	#NULL!	#NULL!	#NULL!	#NULL!	0	1	#NULL!	#NULL!	#NULL!	#NULL!	#NULL!	#NULL!	#NULL!	#NULL!	#NULL!	#NULL!	#NULL!	#NULL!	#NULL!	#NULL!	#NULL!	#NULL!	#NULL!	#NULL!	#NULL!	#NULL!	#NULL!	#NULL!	#NULL!
745	0	1	#NULL!	#NULL!	0	#NULL!	#NULL!	#NULL!	#NULL!	1	#NULL!	#NULL!	1	#NULL!	#NULL!	#NULL!	1	0	10	#NULL!	#NULL!	#NULL!	#NULL!	#NULL!	1	1	#NULL!	#NULL!	#NULL!	#NULL!	#NULL!	#NULL!	#NULL!	#NULL!	#NULL!	#NULL!	#NULL!	#NULL!	#NULL!	#NULL!	#NULL!	#NULL!	#NULL!	#NULL!	#NULL!	#NULL!	#NULL!	#NULL!	#NULL!
746	0	1	#NULL!	#NULL!	1	3	2	#NULL!	#NULL!	1	#NULL!	#NULL!	1	0	0	#NULL!	0	0	7	10	#NULL!	#NULL!	#NULL!	#NULL!	1	1	#NULL!	#NULL!	#NULL!	#NULL!	#NULL!	#NULL!	#NULL!	#NULL!	#NULL!	#NULL!	#NULL!	#NULL!	#NULL!	#NULL!	#NULL!	#NULL!	#NULL!	#NULL!	#NULL!	#NULL!	#NULL!	#NULL!	#NULL!
747	0	1	#NULL!	#NULL!	1	#NULL!	#NULL!	#NULL!	#NULL!	#NULL!	#NULL!	#NULL!	0	0	0	#NULL!	1	0	30	10	#NULL!	#NULL!	#NULL!	#NULL!	0	3	#NULL!	#NULL!	4	4	4	3	4	4	4	5	4	5	5	4	5	4	4	4	4	4	4	4	4
748	0	1	#NULL!	#NULL!	1	1	2	#NULL!	#NULL!	1	#NULL!	#NULL!	0	0	0	#NULL!	1	0	15	#NULL!	#NULL!	#NULL!	#NULL!	#NULL!	1	1	#NULL!	#NULL!	3	4	3	3	4	4	4	4	3	3	3	4	#NULL!	3	3	4	4	3	3	3	4
749	0	1	#NULL!	#NULL!	1	#NULL!	#NULL!	#NULL!	#NULL!	1	#NULL!	#NULL!	0	0	0	#NULL!	1	0	5	#NULL!	#NULL!	#NULL!	#NULL!	#NULL!	1	1	#NULL!	#NULL!	4	4	5	5	4	4	4	3	4	3	4	4	4	4	3	4	4	4	4	2	4
750	0	3	#NULL!	#NULL!	#NULL!	1	2	#NULL!	#NULL!	2	#NULL!	#NULL!	1	0	0	#NULL!	1	1	32	#NULL!	#NULL!	#NULL!	#NULL!	#NULL!	0	1	#NULL!	#NULL!	#NULL!	#NULL!	#NULL!	#NULL!	#NULL!	#NULL!	#NULL!	#NULL!	#NULL!	#NULL!	#NULL!	#NULL!	#NULL!	#NULL!	#NULL!	#NULL!	#NULL!	#NULL!	#NULL!	#NULL!	#NULL!
751	0	3	#NULL!	#NULL!	1	1	2	#NULL!	#NULL!	#NULL!	#NULL!	#NULL!	1	0	0	#NULL!	0	0	25	#NULL!	#NULL!	#NULL!	#NULL!	#NULL!	0	1	#NULL!	#NULL!	4	4	5	5	5	4	4	4	4	4	5	5	4	4	4	4	5	4	4	3	4
752	0	3	#NULL!	#NULL!	1	#NULL!	#NULL!	#NULL!	#NULL!	#NULL!	#NULL!	#NULL!	1	0	0	#NULL!	1	1	14	11	#NULL!	#NULL!	#NULL!	#NULL!	0	1	#NULL!	#NULL!	4	4	5	5	5	4	4	5	4	4	5	5	3	4	4	5	5	5	3	5	4
753	0	3	#NULL!	#NULL!	0	1	2	#NULL!	#NULL!	2	#NULL!	#NULL!	1	0	0	#NULL!	1	0	17	#NULL!	#NULL!	#NULL!	#NULL!	#NULL!	1	1	#NULL!	#NULL!	5	4	5	5	5	5	4	5	5	5	5	4	5	5	5	5	4	5	5	4	4
754	0	3	#NULL!	#NULL!	0	1	2	#NULL!	#NULL!	1	#NULL!	#NULL!	1	0	0	#NULL!	0	0	1	11	#NULL!	#NULL!	#NULL!	#NULL!	1	#NULL!	#NULL!	#NULL!	#NULL!	#NULL!	#NULL!	#NULL!	#NULL!	#NULL!	#NULL!	#NULL!	#NULL!	#NULL!	#NULL!	#NULL!	#NULL!	#NULL!	#NULL!	#NULL!	#NULL!	#NULL!	#NULL!	#NULL!	#NULL!
755	0	3	#NULL!	#NULL!	0	1	2	#NULL!	#NULL!	1	#NULL!	#NULL!	0	0	0	#NULL!	0	0	20	#NULL!	#NULL!	#NULL!	#NULL!	#NULL!	0	1	#NULL!	#NULL!	3	3	4	#NULL!	#NULL!	#NULL!	#NULL!	#NULL!	#NULL!	#NULL!	#NULL!	#NULL!	#NULL!	#NULL!	#NULL!	#NULL!	#NULL!	#NULL!	#NULL!	#NULL!	#NULL!
756	0	3	#NULL!	#NULL!	1	1	1	#NULL!	#NULL!	1	#NULL!	#NULL!	0	0	0	#NULL!	0	0	#NULL!	#NULL!	#NULL!	#NULL!	#NULL!	#NULL!	#NULL!	1	#NULL!	#NULL!	#NULL!	#NULL!	#NULL!	#NULL!	#NULL!	#NULL!	#NULL!	#NULL!	#NULL!	#NULL!	#NULL!	#NULL!	#NULL!	#NULL!	#NULL!	#NULL!	#NULL!	#NULL!	#NULL!	#NULL!	#NULL!
757	0	1	#NULL!	#NULL!	1	1	2	#NULL!	#NULL!	1	#NULL!	#NULL!	1	0	0	#NULL!	0	1	#NULL!	#NULL!	#NULL!	#NULL!	#NULL!	#NULL!	1	1	#NULL!	#NULL!	#NULL!	#NULL!	#NULL!	#NULL!	#NULL!	#NULL!	#NULL!	#NULL!	#NULL!	#NULL!	#NULL!	#NULL!	#NULL!	#NULL!	#NULL!	#NULL!	#NULL!	#NULL!	#NULL!	#NULL!	#NULL!
758	0	3	#NULL!	#NULL!	#NULL!	#NULL!	#NULL!	#NULL!	#NULL!	#NULL!	#NULL!	#NULL!	0	0	0	#NULL!	0	0	4	10	#NULL!	#NULL!	#NULL!	#NULL!	0	#NULL!	#NULL!	#NULL!	4	4	4	4	4	4	4	3	4	3	3	4	3	4	3	4	3	4	4	4	4
759	0	3	#NULL!	#NULL!	0	0	#NULL!	#NULL!	#NULL!	#NULL!	#NULL!	#NULL!	1	0	0	#NULL!	0	0	5	8	#NULL!	#NULL!	#NULL!	#NULL!	1	1	#NULL!	#NULL!	4	4	4	3	4	4	4	4	4	4	4	3	3	3	4	3	3	3	3	3	3
760	0	3	#NULL!	#NULL!	0	1	1	#NULL!	#NULL!	1	#NULL!	#NULL!	1	0	0	#NULL!	0	0	0	10	#NULL!	#NULL!	#NULL!	#NULL!	1	2	#NULL!	#NULL!	#NULL!	#NULL!	#NULL!	#NULL!	#NULL!	#NULL!	#NULL!	#NULL!	#NULL!	#NULL!	#NULL!	#NULL!	#NULL!	#NULL!	#NULL!	#NULL!	#NULL!	#NULL!	#NULL!	#NULL!	#NULL!
761	0	3	#NULL!	#NULL!	#NULL!	#NULL!	#NULL!	#NULL!	#NULL!	#NULL!	#NULL!	#NULL!	1	0	0	#NULL!	0	0	5	7	#NULL!	#NULL!	#NULL!	#NULL!	1	1	#NULL!	#NULL!	#NULL!	#NULL!	#NULL!	#NULL!	#NULL!	#NULL!	#NULL!	#NULL!	#NULL!	#NULL!	#NULL!	#NULL!	#NULL!	#NULL!	#NULL!	#NULL!	#NULL!	#NULL!	#NULL!	#NULL!	#NULL!
762	0	3	#NULL!	#NULL!	#NULL!	#NULL!	#NULL!	#NULL!	#NULL!	1	#NULL!	#NULL!	1	0	0	#NULL!	1	1	#NULL!	#NULL!	#NULL!	#NULL!	#NULL!	#NULL!	1	1	#NULL!	#NULL!	3	3	3	4	4	4	4	3	3	4	3	3	3	3	4	4	3	3	3	3	4
763	0	1	#NULL!	#NULL!	1	1	1	#NULL!	#NULL!	1	#NULL!	#NULL!	1	0	0	#NULL!	1	0	26	1	#NULL!	#NULL!	#NULL!	#NULL!	1	1	#NULL!	#NULL!	#NULL!	#NULL!	#NULL!	#NULL!	#NULL!	#NULL!	#NULL!	#NULL!	#NULL!	#NULL!	#NULL!	#NULL!	#NULL!	#NULL!	#NULL!	#NULL!	#NULL!	#NULL!	#NULL!	#NULL!	#NULL!
764	0	1	#NULL!	#NULL!	0	1	2	#NULL!	#NULL!	1	#NULL!	#NULL!	1	0	0	#NULL!	0	0	31	#NULL!	#NULL!	#NULL!	#NULL!	#NULL!	0	1	#NULL!	#NULL!	#NULL!	#NULL!	#NULL!	#NULL!	#NULL!	#NULL!	#NULL!	#NULL!	#NULL!	#NULL!	#NULL!	#NULL!	#NULL!	#NULL!	#NULL!	#NULL!	#NULL!	#NULL!	#NULL!	#NULL!	#NULL!
765	0	1	#NULL!	#NULL!	0	1	2	#NULL!	#NULL!	1	#NULL!	#NULL!	#NULL!	#NULL!	#NULL!	#NULL!	#NULL!	#NULL!	#NULL!	#NULL!	#NULL!	#NULL!	#NULL!	#NULL!	#NULL!	#NULL!	#NULL!	#NULL!	#NULL!	#NULL!	#NULL!	#NULL!	#NULL!	#NULL!	#NULL!	#NULL!	#NULL!	#NULL!	#NULL!	#NULL!	#NULL!	#NULL!	#NULL!	#NULL!	#NULL!	#NULL!	#NULL!	#NULL!	#NULL!
766	0	1	#NULL!	#NULL!	#NULL!	#NULL!	#NULL!	#NULL!	#NULL!	#NULL!	#NULL!	#NULL!	1	0	0	#NULL!	0	0	7	1	#NULL!	#NULL!	#NULL!	#NULL!	1	2	#NULL!	#NULL!	#NULL!	#NULL!	#NULL!	#NULL!	#NULL!	#NULL!	#NULL!	#NULL!	#NULL!	#NULL!	#NULL!	#NULL!	#NULL!	#NULL!	#NULL!	#NULL!	#NULL!	#NULL!	#NULL!	#NULL!	#NULL!
767	0	1	#NULL!	#NULL!	1	1	1	#NULL!	#NULL!	1	#NULL!	#NULL!	1	0	0	#NULL!	0	0	1	10	#NULL!	#NULL!	#NULL!	#NULL!	0	2	#NULL!	#NULL!	#NULL!	#NULL!	#NULL!	#NULL!	#NULL!	#NULL!	#NULL!	#NULL!	#NULL!	#NULL!	#NULL!	#NULL!	#NULL!	#NULL!	#NULL!	#NULL!	#NULL!	#NULL!	#NULL!	#NULL!	#NULL!
768	0	1	#NULL!	#NULL!	1	1	2	#NULL!	#NULL!	2	#NULL!	#NULL!	1	0	0	#NULL!	0	1	20	10	#NULL!	#NULL!	#NULL!	#NULL!	1	1	#NULL!	#NULL!	#NULL!	#NULL!	#NULL!	#NULL!	#NULL!	#NULL!	#NULL!	#NULL!	#NULL!	#NULL!	#NULL!	#NULL!	#NULL!	#NULL!	#NULL!	#NULL!	#NULL!	#NULL!	#NULL!	#NULL!	#NULL!
769	0	3	#NULL!	#NULL!	1	1	2	#NULL!	#NULL!	2	#NULL!	#NULL!	0	0	0	#NULL!	0	0	19	11	#NULL!	#NULL!	#NULL!	#NULL!	0	1	#NULL!	#NULL!	#NULL!	#NULL!	#NULL!	#NULL!	#NULL!	#NULL!	#NULL!	#NULL!	#NULL!	#NULL!	#NULL!	#NULL!	#NULL!	#NULL!	#NULL!	#NULL!	#NULL!	#NULL!	#NULL!	#NULL!	#NULL!
770	0	1	#NULL!	#NULL!	0	#NULL!	#NULL!	#NULL!	#NULL!	#NULL!	#NULL!	#NULL!	1	0	0	#NULL!	0	0	9	10	#NULL!	#NULL!	#NULL!	#NULL!	1	1	#NULL!	#NULL!	#NULL!	#NULL!	#NULL!	#NULL!	#NULL!	#NULL!	#NULL!	#NULL!	#NULL!	#NULL!	#NULL!	#NULL!	#NULL!	#NULL!	#NULL!	#NULL!	#NULL!	#NULL!	#NULL!	#NULL!	#NULL!
771	0	1	#NULL!	#NULL!	0	1	2	#NULL!	#NULL!	1	#NULL!	#NULL!	1	0	0	#NULL!	1	0	15	#NULL!	#NULL!	#NULL!	#NULL!	#NULL!	0	2	#NULL!	#NULL!	#NULL!	#NULL!	#NULL!	#NULL!	#NULL!	#NULL!	#NULL!	#NULL!	#NULL!	#NULL!	#NULL!	#NULL!	#NULL!	#NULL!	#NULL!	#NULL!	#NULL!	#NULL!	#NULL!	#NULL!	#NULL!
772	0	1	#NULL!	#NULL!	1	1	2	#NULL!	#NULL!	2	#NULL!	#NULL!	1	0	0	#NULL!	0	0	23	11	#NULL!	#NULL!	#NULL!	#NULL!	0	1	#NULL!	#NULL!	#NULL!	#NULL!	#NULL!	#NULL!	#NULL!	#NULL!	#NULL!	#NULL!	#NULL!	#NULL!	#NULL!	#NULL!	#NULL!	#NULL!	#NULL!	#NULL!	#NULL!	#NULL!	#NULL!	#NULL!	#NULL!
773	0	1	#NULL!	#NULL!	1	1	2	#NULL!	#NULL!	2	#NULL!	#NULL!	1	0	0	#NULL!	1	0	5	11	#NULL!	#NULL!	#NULL!	#NULL!	1	1	#NULL!	#NULL!	#NULL!	#NULL!	#NULL!	#NULL!	#NULL!	#NULL!	#NULL!	#NULL!	#NULL!	#NULL!	#NULL!	#NULL!	#NULL!	#NULL!	#NULL!	#NULL!	#NULL!	#NULL!	#NULL!	#NULL!	#NULL!
774	0	1	#NULL!	#NULL!	1	1	2	#NULL!	#NULL!	2	#NULL!	#NULL!	1	0	0	#NULL!	1	0	11	#NULL!	#NULL!	#NULL!	#NULL!	#NULL!	1	1	#NULL!	#NULL!	#NULL!	#NULL!	#NULL!	#NULL!	#NULL!	#NULL!	#NULL!	#NULL!	#NULL!	#NULL!	#NULL!	#NULL!	#NULL!	#NULL!	#NULL!	#NULL!	#NULL!	#NULL!	#NULL!	#NULL!	#NULL!
775	0	3	#NULL!	#NULL!	1	1	2	#NULL!	#NULL!	1	#NULL!	#NULL!	0	0	0	#NULL!	0	0	9	7	#NULL!	#NULL!	#NULL!	#NULL!	1	2	#NULL!	#NULL!	#NULL!	#NULL!	#NULL!	#NULL!	#NULL!	#NULL!	#NULL!	#NULL!	#NULL!	#NULL!	#NULL!	#NULL!	#NULL!	#NULL!	#NULL!	#NULL!	#NULL!	#NULL!	#NULL!	#NULL!	#NULL!
776	0	3	#NULL!	#NULL!	#NULL!	#NULL!	#NULL!	#NULL!	#NULL!	#NULL!	#NULL!	#NULL!	#NULL!	#NULL!	#NULL!	#NULL!	#NULL!	#NULL!	#NULL!	#NULL!	#NULL!	#NULL!	#NULL!	#NULL!	#NULL!	#NULL!	#NULL!	#NULL!	#NULL!	#NULL!	#NULL!	#NULL!	#NULL!	#NULL!	#NULL!	#NULL!	#NULL!	#NULL!	#NULL!	#NULL!	#NULL!	#NULL!	#NULL!	#NULL!	#NULL!	#NULL!	#NULL!	#NULL!	#NULL!
777	0	3	#NULL!	#NULL!	0	1	1	#NULL!	#NULL!	1	#NULL!	#NULL!	#NULL!	#NULL!	#NULL!	#NULL!	#NULL!	#NULL!	#NULL!	#NULL!	#NULL!	#NULL!	#NULL!	#NULL!	#NULL!	#NULL!	#NULL!	#NULL!	#NULL!	#NULL!	#NULL!	#NULL!	#NULL!	#NULL!	#NULL!	#NULL!	#NULL!	#NULL!	#NULL!	#NULL!	#NULL!	#NULL!	#NULL!	#NULL!	#NULL!	#NULL!	#NULL!	#NULL!	#NULL!
778	0	3	#NULL!	#NULL!	1	1	2	#NULL!	#NULL!	2	#NULL!	#NULL!	0	0	0	#NULL!	0	0	9	10	#NULL!	#NULL!	#NULL!	#NULL!	0	1	#NULL!	#NULL!	#NULL!	#NULL!	#NULL!	#NULL!	#NULL!	#NULL!	#NULL!	#NULL!	#NULL!	#NULL!	#NULL!	#NULL!	#NULL!	#NULL!	#NULL!	#NULL!	#NULL!	#NULL!	#NULL!	#NULL!	#NULL!
779	0	1	#NULL!	#NULL!	1	1	2	#NULL!	#NULL!	1	#NULL!	#NULL!	0	0	0	#NULL!	0	0	16	8	#NULL!	#NULL!	#NULL!	#NULL!	0	1	#NULL!	#NULL!	#NULL!	#NULL!	#NULL!	#NULL!	#NULL!	#NULL!	#NULL!	#NULL!	#NULL!	#NULL!	#NULL!	#NULL!	#NULL!	#NULL!	#NULL!	#NULL!	#NULL!	#NULL!	#NULL!	#NULL!	#NULL!
780	0	2	#NULL!	#NULL!	1	1	2	#NULL!	#NULL!	2	#NULL!	#NULL!	0	0	#NULL!	#NULL!	0	0	3	#NULL!	#NULL!	#NULL!	#NULL!	#NULL!	0	1	#NULL!	#NULL!	3	3	5	#NULL!	#NULL!	#NULL!	#NULL!	#NULL!	#NULL!	#NULL!	#NULL!	#NULL!	#NULL!	#NULL!	#NULL!	#NULL!	#NULL!	#NULL!	#NULL!	#NULL!	#NULL!
781	0	2	#NULL!	#NULL!	1	1	2	#NULL!	#NULL!	2	#NULL!	#NULL!	1	0	0	#NULL!	#NULL!	#NULL!	#NULL!	#NULL!	#NULL!	#NULL!	#NULL!	#NULL!	1	1	#NULL!	#NULL!	4	4	4	3	4	4	4	4	5	5	5	5	4	5	5	5	4	4	4	4	4
782	0	#NULL!	#NULL!	#NULL!	#NULL!	#NULL!	#NULL!	#NULL!	#NULL!	#NULL!	#NULL!	#NULL!	#NULL!	#NULL!	#NULL!	#NULL!	#NULL!	#NULL!	#NULL!	#NULL!	#NULL!	#NULL!	#NULL!	#NULL!	#NULL!	#NULL!	#NULL!	#NULL!	#NULL!	#NULL!	#NULL!	#NULL!	#NULL!	#NULL!	#NULL!	#NULL!	#NULL!	#NULL!	#NULL!	#NULL!	#NULL!	#NULL!	#NULL!	#NULL!	#NULL!	#NULL!	#NULL!	#NULL!	#NULL!
783	0	#NULL!	#NULL!	#NULL!	#NULL!	#NULL!	#NULL!	#NULL!	#NULL!	#NULL!	#NULL!	#NULL!	#NULL!	#NULL!	#NULL!	#NULL!	#NULL!	#NULL!	#NULL!	#NULL!	#NULL!	#NULL!	#NULL!	#NULL!	#NULL!	#NULL!	#NULL!	#NULL!	#NULL!	#NULL!	#NULL!	#NULL!	#NULL!	#NULL!	#NULL!	#NULL!	#NULL!	#NULL!	#NULL!	#NULL!	#NULL!	#NULL!	#NULL!	#NULL!	#NULL!	#NULL!	#NULL!	#NULL!	#NULL!
784	0	#NULL!	#NULL!	#NULL!	#NULL!	#NULL!	#NULL!	#NULL!	#NULL!	#NULL!	#NULL!	#NULL!	#NULL!	#NULL!	#NULL!	#NULL!	#NULL!	#NULL!	#NULL!	#NULL!	#NULL!	#NULL!	#NULL!	#NULL!	#NULL!	#NULL!	#NULL!	#NULL!	#NULL!	#NULL!	#NULL!	#NULL!	#NULL!	#NULL!	#NULL!	#NULL!	#NULL!	#NULL!	#NULL!	#NULL!	#NULL!	#NULL!	#NULL!	#NULL!	#NULL!	#NULL!	#NULL!	#NULL!	#NULL!
785	0	#NULL!	#NULL!	#NULL!	#NULL!	#NULL!	#NULL!	#NULL!	#NULL!	#NULL!	#NULL!	#NULL!	#NULL!	#NULL!	#NULL!	#NULL!	#NULL!	#NULL!	#NULL!	#NULL!	#NULL!	#NULL!	#NULL!	#NULL!	#NULL!	#NULL!	#NULL!	#NULL!	#NULL!	#NULL!	#NULL!	#NULL!	#NULL!	#NULL!	#NULL!	#NULL!	#NULL!	#NULL!	#NULL!	#NULL!	#NULL!	#NULL!	#NULL!	#NULL!	#NULL!	#NULL!	#NULL!	#NULL!	#NULL!
786	0	#NULL!	#NULL!	#NULL!	#NULL!	#NULL!	#NULL!	#NULL!	#NULL!	#NULL!	#NULL!	#NULL!	#NULL!	#NULL!	#NULL!	#NULL!	#NULL!	#NULL!	#NULL!	#NULL!	#NULL!	#NULL!	#NULL!	#NULL!	#NULL!	#NULL!	#NULL!	#NULL!	#NULL!	#NULL!	#NULL!	#NULL!	#NULL!	#NULL!	#NULL!	#NULL!	#NULL!	#NULL!	#NULL!	#NULL!	#NULL!	#NULL!	#NULL!	#NULL!	#NULL!	#NULL!	#NULL!	#NULL!	#NULL!
787	0	#NULL!	#NULL!	#NULL!	#NULL!	#NULL!	#NULL!	#NULL!	#NULL!	#NULL!	#NULL!	#NULL!	#NULL!	#NULL!	#NULL!	#NULL!	#NULL!	#NULL!	#NULL!	#NULL!	#NULL!	#NULL!	#NULL!	#NULL!	#NULL!	#NULL!	#NULL!	#NULL!	#NULL!	#NULL!	#NULL!	#NULL!	#NULL!	#NULL!	#NULL!	#NULL!	#NULL!	#NULL!	#NULL!	#NULL!	#NULL!	#NULL!	#NULL!	#NULL!	#NULL!	#NULL!	#NULL!	#NULL!	#NULL!
788	0	#NULL!	#NULL!	#NULL!	#NULL!	#NULL!	#NULL!	#NULL!	#NULL!	#NULL!	#NULL!	#NULL!	#NULL!	#NULL!	#NULL!	#NULL!	#NULL!	#NULL!	#NULL!	#NULL!	#NULL!	#NULL!	#NULL!	#NULL!	#NULL!	#NULL!	#NULL!	#NULL!	#NULL!	#NULL!	#NULL!	#NULL!	#NULL!	#NULL!	#NULL!	#NULL!	#NULL!	#NULL!	#NULL!	#NULL!	#NULL!	#NULL!	#NULL!	#NULL!	#NULL!	#NULL!	#NULL!	#NULL!	#NULL!
789	0	#NULL!	#NULL!	#NULL!	#NULL!	#NULL!	#NULL!	#NULL!	#NULL!	#NULL!	#NULL!	#NULL!	#NULL!	#NULL!	#NULL!	#NULL!	#NULL!	#NULL!	#NULL!	#NULL!	#NULL!	#NULL!	#NULL!	#NULL!	#NULL!	#NULL!	#NULL!	#NULL!	#NULL!	#NULL!	#NULL!	#NULL!	#NULL!	#NULL!	#NULL!	#NULL!	#NULL!	#NULL!	#NULL!	#NULL!	#NULL!	#NULL!	#NULL!	#NULL!	#NULL!	#NULL!	#NULL!	#NULL!	#NULL!
790	0	#NULL!	#NULL!	#NULL!	#NULL!	#NULL!	#NULL!	#NULL!	#NULL!	#NULL!	#NULL!	#NULL!	#NULL!	#NULL!	#NULL!	#NULL!	#NULL!	#NULL!	#NULL!	#NULL!	#NULL!	#NULL!	#NULL!	#NULL!	#NULL!	#NULL!	#NULL!	#NULL!	#NULL!	#NULL!	#NULL!	#NULL!	#NULL!	#NULL!	#NULL!	#NULL!	#NULL!	#NULL!	#NULL!	#NULL!	#NULL!	#NULL!	#NULL!	#NULL!	#NULL!	#NULL!	#NULL!	#NULL!	#NULL!
791	0	#NULL!	#NULL!	#NULL!	#NULL!	#NULL!	#NULL!	#NULL!	#NULL!	#NULL!	#NULL!	#NULL!	#NULL!	#NULL!	#NULL!	#NULL!	#NULL!	#NULL!	#NULL!	#NULL!	#NULL!	#NULL!	#NULL!	#NULL!	#NULL!	#NULL!	#NULL!	#NULL!	#NULL!	#NULL!	#NULL!	#NULL!	#NULL!	#NULL!	#NULL!	#NULL!	#NULL!	#NULL!	#NULL!	#NULL!	#NULL!	#NULL!	#NULL!	#NULL!	#NULL!	#NULL!	#NULL!	#NULL!	#NULL!
792	0	#NULL!	#NULL!	#NULL!	#NULL!	#NULL!	#NULL!	#NULL!	#NULL!	#NULL!	#NULL!	#NULL!	#NULL!	#NULL!	#NULL!	#NULL!	#NULL!	#NULL!	#NULL!	#NULL!	#NULL!	#NULL!	#NULL!	#NULL!	#NULL!	#NULL!	#NULL!	#NULL!	#NULL!	#NULL!	#NULL!	#NULL!	#NULL!	#NULL!	#NULL!	#NULL!	#NULL!	#NULL!	#NULL!	#NULL!	#NULL!	#NULL!	#NULL!	#NULL!	#NULL!	#NULL!	#NULL!	#NULL!	#NULL!
793	0	#NULL!	#NULL!	#NULL!	#NULL!	#NULL!	#NULL!	#NULL!	#NULL!	#NULL!	#NULL!	#NULL!	#NULL!	#NULL!	#NULL!	#NULL!	#NULL!	#NULL!	#NULL!	#NULL!	#NULL!	#NULL!	#NULL!	#NULL!	#NULL!	#NULL!	#NULL!	#NULL!	#NULL!	#NULL!	#NULL!	#NULL!	#NULL!	#NULL!	#NULL!	#NULL!	#NULL!	#NULL!	#NULL!	#NULL!	#NULL!	#NULL!	#NULL!	#NULL!	#NULL!	#NULL!	#NULL!	#NULL!	#NULL!
794	0	#NULL!	#NULL!	#NULL!	#NULL!	#NULL!	#NULL!	#NULL!	#NULL!	#NULL!	#NULL!	#NULL!	#NULL!	#NULL!	#NULL!	#NULL!	#NULL!	#NULL!	#NULL!	#NULL!	#NULL!	#NULL!	#NULL!	#NULL!	#NULL!	#NULL!	#NULL!	#NULL!	#NULL!	#NULL!	#NULL!	#NULL!	#NULL!	#NULL!	#NULL!	#NULL!	#NULL!	#NULL!	#NULL!	#NULL!	#NULL!	#NULL!	#NULL!	#NULL!	#NULL!	#NULL!	#NULL!	#NULL!	#NULL!
795	0	#NULL!	#NULL!	#NULL!	#NULL!	#NULL!	#NULL!	#NULL!	#NULL!	#NULL!	#NULL!	#NULL!	#NULL!	#NULL!	#NULL!	#NULL!	#NULL!	#NULL!	#NULL!	#NULL!	#NULL!	#NULL!	#NULL!	#NULL!	#NULL!	#NULL!	#NULL!	#NULL!	#NULL!	#NULL!	#NULL!	#NULL!	#NULL!	#NULL!	#NULL!	#NULL!	#NULL!	#NULL!	#NULL!	#NULL!	#NULL!	#NULL!	#NULL!	#NULL!	#NULL!	#NULL!	#NULL!	#NULL!	#NULL!
796	0	#NULL!	#NULL!	#NULL!	#NULL!	#NULL!	#NULL!	#NULL!	#NULL!	#NULL!	#NULL!	#NULL!	#NULL!	#NULL!	#NULL!	#NULL!	#NULL!	#NULL!	#NULL!	#NULL!	#NULL!	#NULL!	#NULL!	#NULL!	#NULL!	#NULL!	#NULL!	#NULL!	#NULL!	#NULL!	#NULL!	#NULL!	#NULL!	#NULL!	#NULL!	#NULL!	#NULL!	#NULL!	#NULL!	#NULL!	#NULL!	#NULL!	#NULL!	#NULL!	#NULL!	#NULL!	#NULL!	#NULL!	#NULL!
797	0	#NULL!	#NULL!	#NULL!	#NULL!	#NULL!	#NULL!	#NULL!	#NULL!	#NULL!	#NULL!	#NULL!	#NULL!	#NULL!	#NULL!	#NULL!	#NULL!	#NULL!	#NULL!	#NULL!	#NULL!	#NULL!	#NULL!	#NULL!	#NULL!	#NULL!	#NULL!	#NULL!	#NULL!	#NULL!	#NULL!	#NULL!	#NULL!	#NULL!	#NULL!	#NULL!	#NULL!	#NULL!	#NULL!	#NULL!	#NULL!	#NULL!	#NULL!	#NULL!	#NULL!	#NULL!	#NULL!	#NULL!	#NULL!
798	0	#NULL!	#NULL!	#NULL!	#NULL!	#NULL!	#NULL!	#NULL!	#NULL!	#NULL!	#NULL!	#NULL!	#NULL!	#NULL!	#NULL!	#NULL!	#NULL!	#NULL!	#NULL!	#NULL!	#NULL!	#NULL!	#NULL!	#NULL!	#NULL!	#NULL!	#NULL!	#NULL!	#NULL!	#NULL!	#NULL!	#NULL!	#NULL!	#NULL!	#NULL!	#NULL!	#NULL!	#NULL!	#NULL!	#NULL!	#NULL!	#NULL!	#NULL!	#NULL!	#NULL!	#NULL!	#NULL!	#NULL!	#NULL!
799	0	#NULL!	#NULL!	#NULL!	#NULL!	#NULL!	#NULL!	#NULL!	#NULL!	#NULL!	#NULL!	#NULL!	#NULL!	#NULL!	#NULL!	#NULL!	#NULL!	#NULL!	#NULL!	#NULL!	#NULL!	#NULL!	#NULL!	#NULL!	#NULL!	#NULL!	#NULL!	#NULL!	#NULL!	#NULL!	#NULL!	#NULL!	#NULL!	#NULL!	#NULL!	#NULL!	#NULL!	#NULL!	#NULL!	#NULL!	#NULL!	#NULL!	#NULL!	#NULL!	#NULL!	#NULL!	#NULL!	#NULL!	#NULL!
800	0	#NULL!	#NULL!	#NULL!	#NULL!	#NULL!	#NULL!	#NULL!	#NULL!	#NULL!	#NULL!	#NULL!	#NULL!	#NULL!	#NULL!	#NULL!	#NULL!	#NULL!	#NULL!	#NULL!	#NULL!	#NULL!	#NULL!	#NULL!	#NULL!	#NULL!	#NULL!	#NULL!	#NULL!	#NULL!	#NULL!	#NULL!	#NULL!	#NULL!	#NULL!	#NULL!	#NULL!	#NULL!	#NULL!	#NULL!	#NULL!	#NULL!	#NULL!	#NULL!	#NULL!	#NULL!	#NULL!	#NULL!	#NULL!
801	0	#NULL!	#NULL!	#NULL!	#NULL!	#NULL!	#NULL!	#NULL!	#NULL!	#NULL!	#NULL!	#NULL!	#NULL!	#NULL!	#NULL!	#NULL!	#NULL!	#NULL!	#NULL!	#NULL!	#NULL!	#NULL!	#NULL!	#NULL!	#NULL!	#NULL!	#NULL!	#NULL!	#NULL!	#NULL!	#NULL!	#NULL!	#NULL!	#NULL!	#NULL!	#NULL!	#NULL!	#NULL!	#NULL!	#NULL!	#NULL!	#NULL!	#NULL!	#NULL!	#NULL!	#NULL!	#NULL!	#NULL!	#NULL!
802	0	#NULL!	#NULL!	#NULL!	#NULL!	#NULL!	#NULL!	#NULL!	#NULL!	#NULL!	#NULL!	#NULL!	#NULL!	#NULL!	#NULL!	#NULL!	#NULL!	#NULL!	#NULL!	#NULL!	#NULL!	#NULL!	#NULL!	#NULL!	#NULL!	#NULL!	#NULL!	#NULL!	#NULL!	#NULL!	#NULL!	#NULL!	#NULL!	#NULL!	#NULL!	#NULL!	#NULL!	#NULL!	#NULL!	#NULL!	#NULL!	#NULL!	#NULL!	#NULL!	#NULL!	#NULL!	#NULL!	#NULL!	#NULL!
803	0	#NULL!	#NULL!	#NULL!	#NULL!	#NULL!	#NULL!	#NULL!	#NULL!	#NULL!	#NULL!	#NULL!	#NULL!	#NULL!	#NULL!	#NULL!	#NULL!	#NULL!	#NULL!	#NULL!	#NULL!	#NULL!	#NULL!	#NULL!	#NULL!	#NULL!	#NULL!	#NULL!	#NULL!	#NULL!	#NULL!	#NULL!	#NULL!	#NULL!	#NULL!	#NULL!	#NULL!	#NULL!	#NULL!	#NULL!	#NULL!	#NULL!	#NULL!	#NULL!	#NULL!	#NULL!	#NULL!	#NULL!	#NULL!
804	0	#NULL!	#NULL!	#NULL!	#NULL!	#NULL!	#NULL!	#NULL!	#NULL!	#NULL!	#NULL!	#NULL!	#NULL!	#NULL!	#NULL!	#NULL!	#NULL!	#NULL!	#NULL!	#NULL!	#NULL!	#NULL!	#NULL!	#NULL!	#NULL!	#NULL!	#NULL!	#NULL!	#NULL!	#NULL!	#NULL!	#NULL!	#NULL!	#NULL!	#NULL!	#NULL!	#NULL!	#NULL!	#NULL!	#NULL!	#NULL!	#NULL!	#NULL!	#NULL!	#NULL!	#NULL!	#NULL!	#NULL!	#NULL!
805	0	#NULL!	#NULL!	#NULL!	#NULL!	#NULL!	#NULL!	#NULL!	#NULL!	#NULL!	#NULL!	#NULL!	#NULL!	#NULL!	#NULL!	#NULL!	#NULL!	#NULL!	#NULL!	#NULL!	#NULL!	#NULL!	#NULL!	#NULL!	#NULL!	#NULL!	#NULL!	#NULL!	#NULL!	#NULL!	#NULL!	#NULL!	#NULL!	#NULL!	#NULL!	#NULL!	#NULL!	#NULL!	#NULL!	#NULL!	#NULL!	#NULL!	#NULL!	#NULL!	#NULL!	#NULL!	#NULL!	#NULL!	#NULL!
806	0	#NULL!	#NULL!	#NULL!	#NULL!	#NULL!	#NULL!	#NULL!	#NULL!	#NULL!	#NULL!	#NULL!	#NULL!	#NULL!	#NULL!	#NULL!	#NULL!	#NULL!	#NULL!	#NULL!	#NULL!	#NULL!	#NULL!	#NULL!	#NULL!	#NULL!	#NULL!	#NULL!	#NULL!	#NULL!	#NULL!	#NULL!	#NULL!	#NULL!	#NULL!	#NULL!	#NULL!	#NULL!	#NULL!	#NULL!	#NULL!	#NULL!	#NULL!	#NULL!	#NULL!	#NULL!	#NULL!	#NULL!	#NULL!
807	0	#NULL!	#NULL!	#NULL!	#NULL!	#NULL!	#NULL!	#NULL!	#NULL!	#NULL!	#NULL!	#NULL!	#NULL!	#NULL!	#NULL!	#NULL!	#NULL!	#NULL!	#NULL!	#NULL!	#NULL!	#NULL!	#NULL!	#NULL!	#NULL!	#NULL!	#NULL!	#NULL!	#NULL!	#NULL!	#NULL!	#NULL!	#NULL!	#NULL!	#NULL!	#NULL!	#NULL!	#NULL!	#NULL!	#NULL!	#NULL!	#NULL!	#NULL!	#NULL!	#NULL!	#NULL!	#NULL!	#NULL!	#NULL!
808	0	#NULL!	#NULL!	#NULL!	#NULL!	#NULL!	#NULL!	#NULL!	#NULL!	#NULL!	#NULL!	#NULL!	#NULL!	#NULL!	#NULL!	#NULL!	#NULL!	#NULL!	#NULL!	#NULL!	#NULL!	#NULL!	#NULL!	#NULL!	#NULL!	#NULL!	#NULL!	#NULL!	#NULL!	#NULL!	#NULL!	#NULL!	#NULL!	#NULL!	#NULL!	#NULL!	#NULL!	#NULL!	#NULL!	#NULL!	#NULL!	#NULL!	#NULL!	#NULL!	#NULL!	#NULL!	#NULL!	#NULL!	#NULL!
809	0	#NULL!	#NULL!	#NULL!	#NULL!	#NULL!	#NULL!	#NULL!	#NULL!	#NULL!	#NULL!	#NULL!	#NULL!	#NULL!	#NULL!	#NULL!	#NULL!	#NULL!	#NULL!	#NULL!	#NULL!	#NULL!	#NULL!	#NULL!	#NULL!	#NULL!	#NULL!	#NULL!	#NULL!	#NULL!	#NULL!	#NULL!	#NULL!	#NULL!	#NULL!	#NULL!	#NULL!	#NULL!	#NULL!	#NULL!	#NULL!	#NULL!	#NULL!	#NULL!	#NULL!	#NULL!	#NULL!	#NULL!	#NULL!
810	0	#NULL!	#NULL!	#NULL!	#NULL!	#NULL!	#NULL!	#NULL!	#NULL!	#NULL!	#NULL!	#NULL!	#NULL!	#NULL!	#NULL!	#NULL!	#NULL!	#NULL!	#NULL!	#NULL!	#NULL!	#NULL!	#NULL!	#NULL!	#NULL!	#NULL!	#NULL!	#NULL!	#NULL!	#NULL!	#NULL!	#NULL!	#NULL!	#NULL!	#NULL!	#NULL!	#NULL!	#NULL!	#NULL!	#NULL!	#NULL!	#NULL!	#NULL!	#NULL!	#NULL!	#NULL!	#NULL!	#NULL!	#NULL!
811	0	#NULL!	#NULL!	#NULL!	#NULL!	#NULL!	#NULL!	#NULL!	#NULL!	#NULL!	#NULL!	#NULL!	#NULL!	#NULL!	#NULL!	#NULL!	#NULL!	#NULL!	#NULL!	#NULL!	#NULL!	#NULL!	#NULL!	#NULL!	#NULL!	#NULL!	#NULL!	#NULL!	#NULL!	#NULL!	#NULL!	#NULL!	#NULL!	#NULL!	#NULL!	#NULL!	#NULL!	#NULL!	#NULL!	#NULL!	#NULL!	#NULL!	#NULL!	#NULL!	#NULL!	#NULL!	#NULL!	#NULL!	#NULL!
812	0	#NULL!	#NULL!	#NULL!	#NULL!	#NULL!	#NULL!	#NULL!	#NULL!	#NULL!	#NULL!	#NULL!	#NULL!	#NULL!	#NULL!	#NULL!	#NULL!	#NULL!	#NULL!	#NULL!	#NULL!	#NULL!	#NULL!	#NULL!	#NULL!	#NULL!	#NULL!	#NULL!	#NULL!	#NULL!	#NULL!	#NULL!	#NULL!	#NULL!	#NULL!	#NULL!	#NULL!	#NULL!	#NULL!	#NULL!	#NULL!	#NULL!	#NULL!	#NULL!	#NULL!	#NULL!	#NULL!	#NULL!	#NULL!
813	0	#NULL!	#NULL!	#NULL!	#NULL!	#NULL!	#NULL!	#NULL!	#NULL!	#NULL!	#NULL!	#NULL!	#NULL!	#NULL!	#NULL!	#NULL!	#NULL!	#NULL!	#NULL!	#NULL!	#NULL!	#NULL!	#NULL!	#NULL!	#NULL!	#NULL!	#NULL!	#NULL!	#NULL!	#NULL!	#NULL!	#NULL!	#NULL!	#NULL!	#NULL!	#NULL!	#NULL!	#NULL!	#NULL!	#NULL!	#NULL!	#NULL!	#NULL!	#NULL!	#NULL!	#NULL!	#NULL!	#NULL!	#NULL!
814	0	#NULL!	#NULL!	#NULL!	#NULL!	#NULL!	#NULL!	#NULL!	#NULL!	#NULL!	#NULL!	#NULL!	#NULL!	#NULL!	#NULL!	#NULL!	#NULL!	#NULL!	#NULL!	#NULL!	#NULL!	#NULL!	#NULL!	#NULL!	#NULL!	#NULL!	#NULL!	#NULL!	#NULL!	#NULL!	#NULL!	#NULL!	#NULL!	#NULL!	#NULL!	#NULL!	#NULL!	#NULL!	#NULL!	#NULL!	#NULL!	#NULL!	#NULL!	#NULL!	#NULL!	#NULL!	#NULL!	#NULL!	#NULL!
815	0	#NULL!	#NULL!	#NULL!	#NULL!	#NULL!	#NULL!	#NULL!	#NULL!	#NULL!	#NULL!	#NULL!	#NULL!	#NULL!	#NULL!	#NULL!	#NULL!	#NULL!	#NULL!	#NULL!	#NULL!	#NULL!	#NULL!	#NULL!	#NULL!	#NULL!	#NULL!	#NULL!	#NULL!	#NULL!	#NULL!	#NULL!	#NULL!	#NULL!	#NULL!	#NULL!	#NULL!	#NULL!	#NULL!	#NULL!	#NULL!	#NULL!	#NULL!	#NULL!	#NULL!	#NULL!	#NULL!	#NULL!	#NULL!
816	0	#NULL!	#NULL!	#NULL!	#NULL!	#NULL!	#NULL!	#NULL!	#NULL!	#NULL!	#NULL!	#NULL!	#NULL!	#NULL!	#NULL!	#NULL!	#NULL!	#NULL!	#NULL!	#NULL!	#NULL!	#NULL!	#NULL!	#NULL!	#NULL!	#NULL!	#NULL!	#NULL!	#NULL!	#NULL!	#NULL!	#NULL!	#NULL!	#NULL!	#NULL!	#NULL!	#NULL!	#NULL!	#NULL!	#NULL!	#NULL!	#NULL!	#NULL!	#NULL!	#NULL!	#NULL!	#NULL!	#NULL!	#NULL!
817	0	#NULL!	#NULL!	#NULL!	#NULL!	#NULL!	#NULL!	#NULL!	#NULL!	#NULL!	#NULL!	#NULL!	#NULL!	#NULL!	#NULL!	#NULL!	#NULL!	#NULL!	#NULL!	#NULL!	#NULL!	#NULL!	#NULL!	#NULL!	#NULL!	#NULL!	#NULL!	#NULL!	#NULL!	#NULL!	#NULL!	#NULL!	#NULL!	#NULL!	#NULL!	#NULL!	#NULL!	#NULL!	#NULL!	#NULL!	#NULL!	#NULL!	#NULL!	#NULL!	#NULL!	#NULL!	#NULL!	#NULL!	#NULL!
818	0	#NULL!	#NULL!	#NULL!	#NULL!	#NULL!	#NULL!	#NULL!	#NULL!	#NULL!	#NULL!	#NULL!	#NULL!	#NULL!	#NULL!	#NULL!	#NULL!	#NULL!	#NULL!	#NULL!	#NULL!	#NULL!	#NULL!	#NULL!	#NULL!	#NULL!	#NULL!	#NULL!	#NULL!	#NULL!	#NULL!	#NULL!	#NULL!	#NULL!	#NULL!	#NULL!	#NULL!	#NULL!	#NULL!	#NULL!	#NULL!	#NULL!	#NULL!	#NULL!	#NULL!	#NULL!	#NULL!	#NULL!	#NULL!
819	0	#NULL!	#NULL!	#NULL!	#NULL!	#NULL!	#NULL!	#NULL!	#NULL!	#NULL!	#NULL!	#NULL!	#NULL!	#NULL!	#NULL!	#NULL!	#NULL!	#NULL!	#NULL!	#NULL!	#NULL!	#NULL!	#NULL!	#NULL!	#NULL!	#NULL!	#NULL!	#NULL!	#NULL!	#NULL!	#NULL!	#NULL!	#NULL!	#NULL!	#NULL!	#NULL!	#NULL!	#NULL!	#NULL!	#NULL!	#NULL!	#NULL!	#NULL!	#NULL!	#NULL!	#NULL!	#NULL!	#NULL!	#NULL!
820	0	#NULL!	#NULL!	#NULL!	#NULL!	#NULL!	#NULL!	#NULL!	#NULL!	#NULL!	#NULL!	#NULL!	#NULL!	#NULL!	#NULL!	#NULL!	#NULL!	#NULL!	#NULL!	#NULL!	#NULL!	#NULL!	#NULL!	#NULL!	#NULL!	#NULL!	#NULL!	#NULL!	#NULL!	#NULL!	#NULL!	#NULL!	#NULL!	#NULL!	#NULL!	#NULL!	#NULL!	#NULL!	#NULL!	#NULL!	#NULL!	#NULL!	#NULL!	#NULL!	#NULL!	#NULL!	#NULL!	#NULL!	#NULL!
821	0	#NULL!	#NULL!	#NULL!	#NULL!	#NULL!	#NULL!	#NULL!	#NULL!	#NULL!	#NULL!	#NULL!	#NULL!	#NULL!	#NULL!	#NULL!	#NULL!	#NULL!	#NULL!	#NULL!	#NULL!	#NULL!	#NULL!	#NULL!	#NULL!	#NULL!	#NULL!	#NULL!	#NULL!	#NULL!	#NULL!	#NULL!	#NULL!	#NULL!	#NULL!	#NULL!	#NULL!	#NULL!	#NULL!	#NULL!	#NULL!	#NULL!	#NULL!	#NULL!	#NULL!	#NULL!	#NULL!	#NULL!	#NULL!
822	0	#NULL!	#NULL!	#NULL!	#NULL!	#NULL!	#NULL!	#NULL!	#NULL!	#NULL!	#NULL!	#NULL!	#NULL!	#NULL!	#NULL!	#NULL!	#NULL!	#NULL!	#NULL!	#NULL!	#NULL!	#NULL!	#NULL!	#NULL!	#NULL!	#NULL!	#NULL!	#NULL!	#NULL!	#NULL!	#NULL!	#NULL!	#NULL!	#NULL!	#NULL!	#NULL!	#NULL!	#NULL!	#NULL!	#NULL!	#NULL!	#NULL!	#NULL!	#NULL!	#NULL!	#NULL!	#NULL!	#NULL!	#NULL!
823	0	#NULL!	#NULL!	#NULL!	#NULL!	#NULL!	#NULL!	#NULL!	#NULL!	#NULL!	#NULL!	#NULL!	#NULL!	#NULL!	#NULL!	#NULL!	#NULL!	#NULL!	#NULL!	#NULL!	#NULL!	#NULL!	#NULL!	#NULL!	#NULL!	#NULL!	#NULL!	#NULL!	#NULL!	#NULL!	#NULL!	#NULL!	#NULL!	#NULL!	#NULL!	#NULL!	#NULL!	#NULL!	#NULL!	#NULL!	#NULL!	#NULL!	#NULL!	#NULL!	#NULL!	#NULL!	#NULL!	#NULL!	#NULL!
[truncated: 84 more columns]
